# Supplementary material for: The shaping of social and symbolic capital during the transition to farming in the Western Mediterranean: Archaeological network analyses of pottery decorations and personal ornaments
Source: PLoS One. 2023 Nov 8;18(11):e0294111. doi: 10.1371/journal.pone.0294111 (PMC10631656; doi:10.1371/journal.pone.0294111)
Supplement: S1 Code — (TXT) [file pone.0294111.s001.txt]

#### R protocol for the analysis performed for the article:
#### The shaping of social and symbolic capital during the transition to farming in the Western Mediterranean:
#### an archaeological network analysis of pottery decorations and personal ornaments
#### by: Daniel Pereira, Claire Manen, Solange Rigaud

#### For the sake of summary, here is presented the code for the analysis on the pottery decorative techniques dataset
#### The code for the personal ornaments can be obtained by changing object names from "pottery_" to "ornaments_" and
#### and loading the appropriate data. The only significant differ between both protocols is the calculation of the similarity index.
#### While for pottery decorative techniques we use Breinerd-Robinson similarity index, for the personal ornaments we use 
#### Jaccard similarity index. For that reason, we included here, bellow the corresponding pottery decorative techniques code, the code
#### for the calculation of the similarity index matrix for the personal ornaments. 

#### load packages
library(igraph)
library(statnet)
library(ggraph)
library(intergraph)
library(vegan)
library(FastKNN)
library(ggpubr)
library(reshape2)
library(patchwork)
library(ggmap)
library(seriation)
library(dplyr)
library(purrr)
library(ggplot2)
library(tnet)
library(argosfilter)


#### load data
pottery_mat <- read.csv(file = "pottery mat.csv", header=TRUE, row.names=1)
pottery_attr <- read.csv(file = "pottery attr.csv", header=TRUE, row.names=1)
pottery_time<- read.csv(file = "pottery_time.csv", header=TRUE, row.names=1)
# colour codes by culture
colour_cult<-c(LCC="chartreuse", RPC="blue", VC="cyan", LCE="pink", VE="purple", IMP="red", TyC="gold1", BAL="black")
pottery_attr$colour<-colour_cult[as.character(pottery_attr$CultureCode)]
# pch codes by time period
pch_time<-c("1"="15", "2"="16", "3"="17")
pottery_attr$pch<-pch_time[as.character(pottery_attr$Time.Periods)]
pottery_attr[,6]<-as.numeric(pottery_attr[,6])
# reorders columns
pottery_attr<-pottery_attr[c(1,5,2,3,4,6)]
#pottery_attr
# reorder the data
pottery_time <- pottery_time[rownames(pottery_attr),,drop=FALSE]


#########################################################
##### Distance and Similarity matrices calculation ######
#########################################################


####calculate the geodist using great circle distance (code from Shennan et al 2015)
distMat<-function(data)
  {
require(argosfilter)
res<-matrix(0,nrow=dim(data)[1],ncol=dim(data)[1])
for (i in 1:dim(data)[1])
  {
    for (j in 1:dim(data)[1])
      {
        if(i!=j){
        res[i,j]<-distance(lat1=data$y[i],lat2=data$y[j],lon1=data$x[i],lon2=data$x[j])
      }
      }
  }
res[is.nan(res)]=0
return(as.dist(res))
  }

pottery_geodist <- as.matrix(distMat(data.frame(x=pottery_attr$Longitude,y=pottery_attr$Latitude)))
colnames(pottery_geodist) <- rownames(pottery_attr)
rownames(pottery_geodist) <- rownames(pottery_attr)


#### calculate the time distance matrix
pottery_timedist<-as.matrix(dist(pottery_time$EarliestDateBC-((pottery_time$EarliestDateBC-pottery_time$LatestDateBC)/2)))
rownames(pottery_timedist)<-row.names(pottery_time)
colnames(pottery_timedist)<-rownames(pottery_time)


#### BR similarity index matrix
# converts the pottery type frequency table to a table of proportions by row
pottery_p <- prop.table(as.matrix(pottery_mat), margin = 1) 
# The following line uses the vegdist function to calculate the Brainerd-Robinson similarity score. 
pottery_BR <- (2-as.matrix(vegdist(pottery_p, method='manhattan')))/2


### Since personal ornaments similarity index matrix is calculated using the Jaccard similarity index
###	here follows the appropriate code for this metric:
### weighted Jaccard similarity index calculation 
ornaments_Jacd <- (as.matrix(vegdist(ornaments_mat, method='jaccard'), binary=T)) #this is the dissimilarity
ornaments_Jac <- (1 - ornaments_Jacd)  #this now is the similarity


#############################
#### Network Computation ####
#############################


#### weighted BR similarity index network
pottery_wBR <- pottery_BR # create object to convert into weighted network object
pottery_wBR[pottery_wBR<0.44] <- 0 # set values for similarities less than 0.44 to 0 so that they are not shown
pottery_wBRnet <- network(pottery_wBR,directed=F,ignore.eval=F,names.eval='weight') # create weighted network object
pottery_wBRnet %v% 'vertex.names' <- row.names(pottery_wBR)
pottery_wBRnet


#### generate weighted BR network plots
set.seed(237)
pottery_wBRnetfr<- ggraph(pottery_wBRnet, layout="fr") + # Specify network to use and layout
    geom_edge_link(aes(width = weight, alpha=weight), edge_colour = "black", show.legend=T) + # Specify edge features
    scale_edge_width(range=c(0.5,1.5)) +
    scale_edge_colour_gradient(low = "#CCCCCC",high = "#000000") +
    geom_node_point(col=pottery_attr[,2], alpha=1, shape = pottery_attr[,6], size=5) + # Specify node features
    geom_node_text(aes(label=row.names(pottery_wBR)), size=6, family= "Times New Roman", repel=T)+
    theme(text= element_text(size = 20), panel.background = element_rect(fill = 'white')) 
set.seed(237)
pottery_wBRnetcoord<- ggraph(pottery_wBRnet, layout="manual", x=pottery_attr[,4], y=pottery_attr[,3]) + # Specify network to use and layout
    geom_edge_link(aes(width = weight, alpha=weight), edge_colour = "black", show.legend=T) + # Specify edge features
    scale_edge_width(range=c(0.5,1.5)) +
    scale_edge_colour_gradient(low = "#CCCCCC",high = "#000000") +    
    geom_node_point(col=pottery_attr[,2], alpha=1, shape = pottery_attr[,6], size=5) + # Specify node features
    geom_node_text(aes(label=row.names(pottery_wBR)), family= "Times New Roman", size=6, repel=T)+  ## defines labels style and size
    theme(text= element_text(size = 20), panel.background = element_rect(fill = 'white')) ## defines the backg as white and the caption text size
ggarrange(pottery_wBRnetfr, pottery_wBRnetcoord, labels=c("A", "B"), label.x = 0.01, label.y = 0.99, font.label = list(size = 20, family = "Times New Roman"))  ## adds the labels and defines their style and size


#####################
##### Statistics ####
#####################

#### create node centralities for weighted similarity networks function
# Calculate centrality scores (for nodes) for weighted networks (similarity matrices)
net.stats.wt <- function(y){ 
# calculate weighted degree as the sum of weights - 1
dg.wt <- as.matrix(rowSums(y)-1) 
# calculate weighted eigenvector centrality and rescale
eg.wt <- as.matrix(sna::evcent(y)) 
eg.wt <- sqrt((eg.wt^2)*length(eg.wt))
# calculate weighted betweenness from the tnet package (we use the suppressWarnings package to avoid notifications)
bw.wt <- suppressWarnings(betweenness_w(y,directed=F))[,2] 
output <- cbind(dg.wt,eg.wt,bw.wt) 
rownames(output) <- rownames(as.matrix(y))
colnames(output) <- c('dg.wt','eg.wt','bw.wt') 
return (output)} # return results of this function

#### calculate the node centralities for weighted similarity networks (for nodes)
pottery_BR.stats.w <- net.stats.wt(pottery_wBR)


#### create global centralities for weighted similarity networks 
# create function for calculating weighted betweenness centralization
bw.cent <- function(x){ 
Cstar <- max(x) 
Csum <- (Cstar-x) 
num <- 2*(sum(Csum)) 
den <- ((length(x)-1)^2)*(length(x)-2) 
out <- num/den 
return(out)} # output result of this function
# create function  for centralization measures for weighted network # where sim as pottery_wBR, and net as in pottery_wBRnet
cent.wt <- function(sim, net) {
output <- matrix(0,1,5)
colnames(output) <- c('degree.wt','eigen.wt','between.wt', "net.dens", "cluster.c")
# calculate degree centralization
output[1,1] <- centralization(sim,sna::degree,normalize=T) 
#calculate eigenvector centralization
output[1,2] <- centralization(sim,sna::evcent,normalize=T) 
# calculate betweenness centralization
output[1,3] <- bw.cent(sim)
#calculates the net density 
output[1,4] <- network.density(net)
#calculates the net transitivity 
output[1,5] <- gtrans(net, mode = "graph")
return(output)}

#### calculate the global centralities for weighted similarity networks
pottery_BR.cent.wt<-cent.wt(sim= pottery_wBR, net= pottery_wBRnet) #test if makes since wBR or BR


#### Mean/Max/Min values for weighted Similarity matrix and Geo dist
# prepare weighted similarity to perform calculations over only the edges present in the graph (above threshold defined previously)
pottery_wBRge <- pottery_wBR  #ge as in only including the in graph edges
diag(pottery_wBRge) <- 0
pottery_wBRge[pottery_wBRge == 0] <- NA
# prepare the geodist mat for calculation over only edges present in the graph
pottery_geodistge <- pottery_geodist
diag(pottery_geodistge) <- NA
for(i in 1:44){
    for(j in 1:44){
        if(pottery_wBR[i,j]==0){
            pottery_geodistge[i,j]<-NA}}}
# prepare the timedist mat for calculation over only edges present in the graph
pottery_timedistge <- pottery_timedist
diag(pottery_timedistge) <- NA
for(i in 1:44){
    for(j in 1:44){
        if(pottery_wBR[i,j]==0){
            pottery_timedistge[i,j]<-NA}}}
            
#### create function for calc  # where sim as in pottery_wBRge, and geodist as in pottery_geodistge
arythmetics.wt <- function(sim, geodist, timedist){
output <- matrix(0,3,3)
colnames(output) <- c("Max", "Mean", "Min")
rownames(output) <- c("wBR", "Geo.dist", "Time.dist")
#calculate max, mean, min for wBR
output[1,1] <- max(sim, na.rm=T)
output[1,2] <- mean(sim, na.rm=T)
output[1,3] <- min(sim, na.rm=T)
#calculate max, mean, min for Geodist
output[2,1] <- max(geodist, na.rm=T)
output[2,2] <- mean(geodist, na.rm=T)
output[2,3] <- min(geodist, na.rm=T)
#calculate max, mean, min for Timedist
output[3,1] <- max(timedist, na.rm=T)
output[3,2] <- mean(timedist, na.rm=T)
output[3,3] <- min(timedist, na.rm=T)
return(output)}

pottery_aryth <- arythmetics.wt(pottery_wBRge, pottery_geodistge, pottery_timedistge)


#### Calculating mantel and mantel.partial correlations
#convert similarity matrix to dissimilarity
# full pottery
pottery_disBR<-as.matrix(1-pottery_BR)
# only graph edge nodes
pottery_diswBR<-as.matrix(1-pottery_wBR)
pottery_diswBR[pottery_diswBR == 1] <- NA

#calc mantel and partial tests for geo and geoge (account for time and timege)
pottery_mBRGeo <- mantel(pottery_disBR, pottery_geodist, permutations=1000)
pottery_mwBRGeoge <- mantel(pottery_diswBR, pottery_geodistge, permutations=1000, na.rm=T)
pottery_mBRGeoTime <- mantel.partial(pottery_disBR, pottery_geodist, pottery_timedist, permutations=1000)
pottery_mwBRGeogeTimege <- mantel.partial(pottery_diswBR, pottery_geodistge, pottery_timedistge, permutations=1000, na.rm=T)

#calc mantel and partial tests for time and timege(account for geo and geoge)
pottery_mBRTime <- mantel(pottery_disBR, pottery_timedist, permutations=1000)
pottery_mwBRTimege <- mantel(pottery_diswBR, pottery_timedistge, permutations=1000, na.rm=T)
pottery_mBRTimeGeo <- mantel.partial(pottery_disBR, pottery_timedist, pottery_geodist, permutations=1000)
pottery_mwBRTimegeGeoge <- mantel.partial(pottery_diswBR, pottery_timedistge, pottery_geodistge, permutations=1000, na.rm=T)

# Bind all results in matrix
pottery_corr_res <- matrix(0,8,2)
colnames(pottery_corr_res) <- c("Mantel R", "P-value")
rownames(pottery_corr_res) <- c("BR vs Geo", "wBR v Geo.ge", "BR vs Geo ~ Time", "wBR vs Geoge ~ Timege", "BR vs Time", "wBR vs Timege", "BR vs Time ~ Geo", "wBR vs Timege ~ Geoge")
pottery_corr_res[1,1]<- pottery_mBRGeo$statistic
pottery_corr_res[1,2]<- pottery_mBRGeo$signif
pottery_corr_res[2,1]<- pottery_mwBRGeoge$statistic
pottery_corr_res[2,2]<- pottery_mwBRGeoge$signif
pottery_corr_res[3,1]<- pottery_mBRGeoTime$statistic
pottery_corr_res[3,2]<- pottery_mBRGeoTime$signif
pottery_corr_res[4,1]<- pottery_mwBRGeogeTimege$statistic
pottery_corr_res[4,2]<- pottery_mwBRGeogeTimege$signif
pottery_corr_res[5,1]<- pottery_mBRTime$statistic
pottery_corr_res[5,2]<- pottery_mBRTime$signif
pottery_corr_res[6,1]<- pottery_mwBRTimege$statistic
pottery_corr_res[6,2]<- pottery_mwBRTimege$signif
pottery_corr_res[7,1]<- pottery_mBRTimeGeo$statistic
pottery_corr_res[7,2]<- pottery_mBRTimeGeo$signif
pottery_corr_res[8,1]<- pottery_mwBRTimegeGeoge$statistic
pottery_corr_res[8,2]<- pottery_mwBRTimegeGeoge$signif


###### calculate the geographical dist/ cultural distance (similarity radius)
pottery_geovsim <- pottery_geodist/ pottery_BR
diag(pottery_geovsim)=NA
# extract for each culture node pairs 
pottery_IMP_geovsim <- pottery_geovsim[c("SC24","SC25","SC26","SC27","SC28","SC29","SC30","SC40","SC41","SC42","SC43","SC44"),c("SC24","SC25","SC26","SC27","SC28","SC29","SC30","SC40","SC41","SC42","SC43","SC44")]
pottery_RPC_geovsim <- pottery_geovsim[c("SC4","SC5","SC10","SC11","SC37"), c("SC4","SC5","SC10","SC11","SC37")]
pottery_VC_geovsim <- pottery_geovsim[c("SC33", "SC35"), c("SC33", "SC35")]
pottery_LCC_geovsim <- pottery_geovsim[c("SC1", "SC2", "SC3", "SC6", "SC7", "SC8", "SC9", "SC32", "SC38"),c("SC1", "SC2", "SC3", "SC6", "SC7", "SC8", "SC9", "SC32", "SC38")]
pottery_LCE_geovsim <- pottery_geovsim[c("SC12","SC13","SC14","SC15","SC16","SC17","SC18","SC19","SC20","SC21","SC22","SC23","SC39"), c("SC12","SC13","SC14","SC15","SC16","SC17","SC18","SC19","SC20","SC21","SC22","SC23","SC39")]
pottery_VE_geovsim <- pottery_geovsim[c("SC34", "SC36"), c("SC34", "SC36")]
pottery_Cardial_geovsim <- pottery_geovsim[c("SC4","SC5","SC10","SC11","SC37", "SC33", "SC35", "SC1", "SC2", "SC3", "SC6", "SC7", "SC8", "SC9", "SC32", "SC38"), c("SC4","SC5","SC10","SC11","SC37", "SC33", "SC35", "SC1", "SC2", "SC3", "SC6", "SC7", "SC8", "SC9", "SC32", "SC38")]
pottery_Epicardial_geovsim <- pottery_geovsim[c("SC12","SC13","SC14","SC15","SC16","SC17","SC18","SC19","SC20","SC21","SC22","SC23","SC39", "SC34", "SC36"), c("SC12","SC13","SC14","SC15","SC16","SC17","SC18","SC19","SC20","SC21","SC22","SC23","SC39", "SC34", "SC36")]
	#similar for ge is by adding "_ge" or "wBR" where appropriate
	
## caculate the max, mean and min for each arch cult geo/cult dist
cult_geovsim_arryth <- function(IMP, RPC, LCC, VC, LCE, VE, CARD, EPIC){
output <- matrix(0,8,3)
colnames(output) <- c("Max", "Mean", "Min")
rownames(output) <- c("IMP", "RPC", "LCC", "VC", "LCE", "VE", "CARD", "EPIC")
#calculate max, mean, min for IMP
output[1,1] <- max(IMP, na.rm=T)
output[1,2] <- mean(IMP, na.rm=T)
output[1,3] <- min(IMP, na.rm=T)
#calculate max, mean, min for RPC
output[2,1] <- max(RPC, na.rm=T)
output[2,2] <- mean(RPC, na.rm=T)
output[2,3] <- min(RPC, na.rm=T)
#calculate max, mean, min for LCC
output[3,1] <- max(LCC, na.rm=T)
output[3,2] <- mean(LCC, na.rm=T)
output[3,3] <- min(LCC, na.rm=T)
#calculate max, mean, min for VC
output[4,1] <- max(VC, na.rm=T)
output[4,2] <- mean(VC, na.rm=T)
output[4,3] <- min(VC, na.rm=T)
#calculate max, mean, min for LCE
output[5,1] <- max(LCE, na.rm=T)
output[5,2] <- mean(LCE, na.rm=T)
output[5,3] <- min(LCE, na.rm=T)
#calculate max, mean, min for VE
output[6,1] <- max(VE, na.rm=T)
output[6,2] <- mean(VE, na.rm=T)
output[6,3] <- min(VE, na.rm=T)
#calculate max, mean, min for Cardial
output[7,1] <- max(CARD, na.rm=T)
output[7,2] <- mean(CARD, na.rm=T)
output[7,3] <- min(CARD, na.rm=T)
#calculate max, mean, min for EPIC
output[8,1] <- max(EPIC, na.rm=T)
output[8,2] <- mean(EPIC, na.rm=T)
output[8,3] <- min(EPIC, na.rm=T)
return(output)}

#call
pottery_cult_geovsim_stats <- cult_geovsim_arryth(pottery_IMP_geovsim, pottery_RPC_geovsim, pottery_LCC_geovsim, pottery_VC_geovsim, pottery_LCE_geovsim, pottery_VE_geovsim, pottery_Cardial_geovsim, pottery_Epicardial_geovsim)
	# ge version done by adding "_ge" where appropriate


###### calculate the geographical dist, cultural distance and timedist arryth
# geo extract for each culture node pairs
pottery_IMP_geodistge <- pottery_geodistge[c("SC24","SC25","SC26","SC27","SC28","SC29","SC30","SC40","SC41","SC42","SC43","SC44"),c("SC24","SC25","SC26","SC27","SC28","SC29","SC30","SC40","SC41","SC42","SC43","SC44")]
pottery_RPC_geodistge <- pottery_geodistge[c("SC4","SC5","SC10","SC11","SC37"), c("SC4","SC5","SC10","SC11","SC37")]
pottery_VC_geodistge <- pottery_geodistge[c("SC33", "SC35"), c("SC33", "SC35")]
pottery_LCC_geodistge <- pottery_geodistge[c("SC1", "SC2", "SC3", "SC6", "SC7", "SC8", "SC9", "SC32", "SC38"),c("SC1", "SC2", "SC3", "SC6", "SC7", "SC8", "SC9", "SC32", "SC38")]
pottery_LCE_geodistge <- pottery_geodistge[c("SC12","SC13","SC14","SC15","SC16","SC17","SC18","SC19","SC20","SC21","SC22","SC23","SC39"), c("SC12","SC13","SC14","SC15","SC16","SC17","SC18","SC19","SC20","SC21","SC22","SC23","SC39")]
pottery_VE_geodistge <- pottery_geodistge[c("SC34", "SC36"), c("SC34", "SC36")]
pottery_Cardial_geodistge <- pottery_geodistge[c("SC4","SC5","SC10","SC11","SC37", "SC33", "SC35", "SC1", "SC2", "SC3", "SC6", "SC7", "SC8", "SC9", "SC32", "SC38"), c("SC4","SC5","SC10","SC11","SC37", "SC33", "SC35", "SC1", "SC2", "SC3", "SC6", "SC7", "SC8", "SC9", "SC32", "SC38")]
pottery_Epicardial_geodistge <- pottery_geodistge[c("SC12","SC13","SC14","SC15","SC16","SC17","SC18","SC19","SC20","SC21","SC22","SC23","SC39", "SC34", "SC36"), c("SC12","SC13","SC14","SC15","SC16","SC17","SC18","SC19","SC20","SC21","SC22","SC23","SC39", "SC34", "SC36")]
#cult extract 
pottery_IMP_wBR <- pottery_wBRge[c("SC24","SC25","SC26","SC27","SC28","SC29","SC30","SC40","SC41","SC42","SC43","SC44"),c("SC24","SC25","SC26","SC27","SC28","SC29","SC30","SC40","SC41","SC42","SC43","SC44")]
pottery_RPC_wBR <- pottery_wBRge[c("SC4","SC5","SC10","SC11","SC37"), c("SC4","SC5","SC10","SC11","SC37")]
pottery_VC_wBR <- pottery_wBRge[c("SC33", "SC35"), c("SC33", "SC35")]
pottery_LCC_wBR <- pottery_wBRge[c("SC1", "SC2", "SC3", "SC6", "SC7", "SC8", "SC9", "SC32", "SC38"),c("SC1", "SC2", "SC3", "SC6", "SC7", "SC8", "SC9", "SC32", "SC38")]
pottery_LCE_wBR <- pottery_wBRge[c("SC12","SC13","SC14","SC15","SC16","SC17","SC18","SC19","SC20","SC21","SC22","SC23","SC39"), c("SC12","SC13","SC14","SC15","SC16","SC17","SC18","SC19","SC20","SC21","SC22","SC23","SC39")]
pottery_VE_wBR <- pottery_wBRge[c("SC34", "SC36"), c("SC34", "SC36")]
pottery_Cardial_wBR <- pottery_wBRge[c("SC4","SC5","SC10","SC11","SC37", "SC33", "SC35", "SC1", "SC2", "SC3", "SC6", "SC7", "SC8", "SC9", "SC32", "SC38"), c("SC4","SC5","SC10","SC11","SC37", "SC33", "SC35", "SC1", "SC2", "SC3", "SC6", "SC7", "SC8", "SC9", "SC32", "SC38")]
pottery_Epicardial_wBR <- pottery_wBRge[c("SC12","SC13","SC14","SC15","SC16","SC17","SC18","SC19","SC20","SC21","SC22","SC23","SC39", "SC34", "SC36"), c("SC12","SC13","SC14","SC15","SC16","SC17","SC18","SC19","SC20","SC21","SC22","SC23","SC39", "SC34", "SC36")]

#time extract
pottery_IMP_timedistge <- pottery_timedistge[c("SC24","SC25","SC26","SC27","SC28","SC29","SC30","SC40","SC41","SC42","SC43","SC44"),c("SC24","SC25","SC26","SC27","SC28","SC29","SC30","SC40","SC41","SC42","SC43","SC44")]
pottery_RPC_timedistge <- pottery_timedistge[c("SC4","SC5","SC10","SC11","SC37"), c("SC4","SC5","SC10","SC11","SC37")]
pottery_VC_timedistge <- pottery_timedistge[c("SC33", "SC35"), c("SC33", "SC35")]
pottery_LCC_timedistge <- pottery_timedistge[c("SC1", "SC2", "SC3", "SC6", "SC7", "SC8", "SC9", "SC32", "SC38"),c("SC1", "SC2", "SC3", "SC6", "SC7", "SC8", "SC9", "SC32", "SC38")]
pottery_LCE_timedistge <- pottery_timedistge[c("SC12","SC13","SC14","SC15","SC16","SC17","SC18","SC19","SC20","SC21","SC22","SC23","SC39"), c("SC12","SC13","SC14","SC15","SC16","SC17","SC18","SC19","SC20","SC21","SC22","SC23","SC39")]
pottery_VE_timedistge <- pottery_timedistge[c("SC34", "SC36"), c("SC34", "SC36")]
pottery_Cardial_timedistge <- pottery_timedistge[c("SC4","SC5","SC10","SC11","SC37", "SC33", "SC35", "SC1", "SC2", "SC3", "SC6", "SC7", "SC8", "SC9", "SC32", "SC38"), c("SC4","SC5","SC10","SC11","SC37", "SC33", "SC35", "SC1", "SC2", "SC3", "SC6", "SC7", "SC8", "SC9", "SC32", "SC38")]
pottery_Epicardial_timedistge <- pottery_timedistge[c("SC12","SC13","SC14","SC15","SC16","SC17","SC18","SC19","SC20","SC21","SC22","SC23","SC39", "SC34", "SC36"), c("SC12","SC13","SC14","SC15","SC16","SC17","SC18","SC19","SC20","SC21","SC22","SC23","SC39", "SC34", "SC36")]


## caculate the max, mean and min for each arch cult geo/cult dist
cult_arryth <- function(IMP, RPC, LCC, VC, LCE, VE, CARD, EPIC){
output <- matrix(0,8,3)
colnames(output) <- c("Max", "Mean", "Min")
rownames(output) <- c("IMP", "RPC", "LCC", "VC", "LCE", "VE", "CARD", "EPIC")
#calculate max, mean, min for IMP
output[1,1] <- max(IMP, na.rm=T)
output[1,2] <- mean(IMP, na.rm=T)
output[1,3] <- min(IMP, na.rm=T)
#calculate max, mean, min for RPC
output[2,1] <- max(RPC, na.rm=T)
output[2,2] <- mean(RPC, na.rm=T)
output[2,3] <- min(RPC, na.rm=T)
#calculate max, mean, min for LCC
output[3,1] <- max(LCC, na.rm=T)
output[3,2] <- mean(LCC, na.rm=T)
output[3,3] <- min(LCC, na.rm=T)
#calculate max, mean, min for VC
output[4,1] <- max(VC, na.rm=T)
output[4,2] <- mean(VC, na.rm=T)
output[4,3] <- min(VC, na.rm=T)
#calculate max, mean, min for LCE
output[5,1] <- max(LCE, na.rm=T)
output[5,2] <- mean(LCE, na.rm=T)
output[5,3] <- min(LCE, na.rm=T)
#calculate max, mean, min for VE
output[6,1] <- max(VE, na.rm=T)
output[6,2] <- mean(VE, na.rm=T)
output[6,3] <- min(VE, na.rm=T)
#calculate max, mean, min for Cardial
output[7,1] <- max(CARD, na.rm=T)
output[7,2] <- mean(CARD, na.rm=T)
output[7,3] <- min(CARD, na.rm=T)
#calculate max, mean, min for EPIC
output[8,1] <- max(EPIC, na.rm=T)
output[8,2] <- mean(EPIC, na.rm=T)
output[8,3] <- min(EPIC, na.rm=T)
return(output)}

#call
pottery_geo_cult_stats <- cult_arryth(pottery_IMP_geodistge, pottery_RPC_geodistge, pottery_LCC_geodistge, pottery_VC_geodistge, pottery_LCE_geodistge, pottery_VE_geodistge, pottery_Cardial_geodistge, pottery_Epicardial_geodistge)
pottery_wBR_cult_stats <- cult_arryth(pottery_IMP_wBR, pottery_RPC_wBR, pottery_LCC_wBR, pottery_VC_wBR, pottery_LCE_wBR, pottery_VE_wBR, pottery_Cardial_wBR, pottery_Epicardial_wBR)
pottery_time_cult_stats <- cult_arryth(pottery_IMP_timedistge, pottery_RPC_timedistge, pottery_LCC_timedistge, pottery_VC_timedistge, pottery_LCE_timedistge, pottery_VE_timedistge, pottery_Cardial_timedistge, pottery_Epicardial_timedistge)


## convert network object to igraph object
pottery_wBRig <- asIgraph(pottery_wBRnet)
V(pottery_wBRig)$name<-rownames(pottery_attr)

### subgraph stats: netdensity and cluster coeff
pottery_impressa <- c("SC24","SC25","SC26","SC27","SC28","SC29","SC30","SC40","SC41","SC42","SC43","SC44")
pottery_cardial <- c("SC4","SC5","SC10","SC11","SC37", "SC33", "SC35", "SC1", "SC2", "SC3", "SC6", "SC7", "SC8", "SC9", "SC32", "SC38")
pottery_epicardial <- c("SC12","SC13","SC14","SC15","SC16","SC17","SC18","SC19","SC20","SC21","SC22","SC23","SC39", "SC34", "SC36")
pottery_impressa_sg <- induced.subgraph(pottery_wBRig, pottery_impressa)
pottery_cardial_sg <- induced.subgraph(pottery_wBRig, pottery_cardial)
pottery_epicardial_sg <- induced.subgraph(pottery_wBRig, pottery_epicardial)
pottery_impressa_sg_netdens <- edge_density(pottery_impressa_sg)
pottery_cardial_sg_netdens <- edge_density(pottery_cardial_sg)
pottery_epicardial_sg_netdens <- edge_density(pottery_epicardial_sg)
pottery_impressa_sg_cc <- transitivity(pottery_impressa_sg)
pottery_cardial_sg_cc <- transitivity(pottery_cardial_sg)
pottery_epicardial_sg_cc <- transitivity(pottery_epicardial_sg)


#######################################################
#######						#######
#######		   Time Series plots		#######
#######						#######
#######################################################

#### creating the subset matrices
pottery_attr_t12<-subset(pottery_attr, subset = Time.Periods %in% c(1,2))
pottery_attr_t23<-subset(pottery_attr, subset = Time.Periods %in% c(2,3))
pottery_mat_t12<-pottery_mat[rownames(pottery_mat) %in% row.names(pottery_attr_t12), ]
pottery_mat_t23<-pottery_mat[rownames(pottery_mat) %in% row.names(pottery_attr_t23), ]
pottery_time_t12<-pottery_time[rownames(pottery_time) %in% row.names(pottery_attr_t12), ]
pottery_time_t23<-pottery_time[rownames(pottery_time) %in% row.names(pottery_attr_t23), ]
pottery_geodist_t12<-pottery_geodist[rownames(pottery_geodist) %in% row.names(pottery_attr_t12), colnames(pottery_geodist) %in% row.names(pottery_attr_t12)]
pottery_geodist_t23<-pottery_geodist[rownames(pottery_geodist) %in% row.names(pottery_attr_t23), colnames(pottery_geodist) %in% row.names(pottery_attr_t23)]
pottery_timedist_t12<-pottery_timedist[rownames(pottery_timedist) %in% row.names(pottery_attr_t12), colnames(pottery_timedist) %in% row.names(pottery_attr_t12)]
pottery_timedist_t23<-pottery_timedist[rownames(pottery_timedist) %in% row.names(pottery_attr_t23), colnames(pottery_timedist) %in% row.names(pottery_attr_t23)]


#### BR similarity index matrix
# converts the pottery type frequency table to a table of proportions by row
pottery_p_t12 <- prop.table(as.matrix(pottery_mat_t12), margin = 1)
pottery_p_t23 <- prop.table(as.matrix(pottery_mat_t23), margin = 1) 
# The following line uses the vegdist function to calculate the Brainard-Robinson similarity score. 
pottery_BR_t12 <- (2-as.matrix(vegdist(pottery_p_t12, method='manhattan')))/2
pottery_BR_t23 <- (2-as.matrix(vegdist(pottery_p_t23, method='manhattan')))/2


#### weighted BR similarity index network
pottery_wBR_t12 <- pottery_BR_t12 # create object to convert into weighted network object
pottery_wBR_t23 <- pottery_BR_t23 # create object to convert into weighted network object
pottery_wBR_t12[pottery_wBR_t12<0.44] <- 0 # set values for similarities less than 0.52/0.47 to 0 sot that they are not shown
pottery_wBR_t23[pottery_wBR_t23<0.58] <- 0 # set values for similarities less than 0.52/0.47 to 0 sot that they are not shown
pottery_wBRnet_t12 <- network(pottery_wBR_t12,directed=F,ignore.eval=F,names.eval='weight') # create weighted network object
pottery_wBRnet_t23 <- network(pottery_wBR_t23,directed=F,ignore.eval=F,names.eval='weight') # create weighted network object
pottery_wBRnet_t12 %v% 'vertex.names' <- row.names(pottery_attr_t12)
pottery_wBRnet_t23 %v% 'vertex.names' <- row.names(pottery_attr_t23)
pottery_wBRnet_t12
pottery_wBRnet_t23


#### generate weighted BR network plots
## FR layout
# t1&2
set.seed(237)
pottery_wBRnetfr_t12<- ggraph(pottery_wBRnet_t12, layout="fr") + # Specify network to use and layout
    geom_edge_link(aes(width = weight, alpha=weight), edge_colour = "black", show.legend=T) + # Specify edge features
    scale_edge_width(range=c(0.5,1.5)) +
    geom_node_point(col=pottery_attr_t12[,2], alpha=1, shape = pottery_attr_t12[,6], size=5) + # Specify node features
    geom_node_text(aes(label=row.names(pottery_attr_t12)), size=6, repel=T)+
    theme(text= element_text(size = 20), panel.background = element_rect(fill = 'white')) 
# t2&3
set.seed(237)
pottery_wBRnetfr_t23<- ggraph(pottery_wBRnet_t23, layout="fr") + # Specify network to use and layout
    geom_edge_link(aes(width = weight, alpha=weight), edge_colour = "black", show.legend=T) + # Specify edge features
    scale_edge_width(range=c(0.5,1.5)) +
    geom_node_point(col=pottery_attr_t23[,2], alpha=1, shape = pottery_attr_t23[,6], size=5) + # Specify node features
    geom_node_text(aes(label=row.names(pottery_attr_t23)), size=6, repel=T)+
    theme(text= element_text(size = 20), panel.background = element_rect(fill = 'white'))
ggarrange(pottery_wBRnetfr_t12, pottery_wBRnetfr_t23, labels=c("A", "B"), label.x = 0.01, label.y = 0.99, font.label = list(size = 20, family = "Times New Roman"))
# Geo Coordinates layout
# t1&2
set.seed(237)
pottery_wBRnetcoord_t12<- ggraph(pottery_wBRnet_t12, layout="manual", x=pottery_attr_t12[,4], y=pottery_attr_t12[,3]) + # Specify network to use and layout
    geom_edge_link(aes(width = weight, alpha=weight), edge_colour = "black", show.legend=T) + # Specify edge features
    scale_edge_width(range=c(0.5,1.5)) +
    geom_node_point(col=pottery_attr_t12[,2], alpha=1, shape = pottery_attr_t12[,6], size=5) + # Specify node features
    geom_node_text(aes(label=row.names(pottery_attr_t12)), size=6, repel=T)+
    theme(text= element_text(size = 20), panel.background = element_rect(fill = 'white'))
# t2&3
set.seed(237)
pottery_wBRnetcoord_t23<- ggraph(pottery_wBRnet_t23, layout="manual", x=pottery_attr_t23[,4], y=pottery_attr_t23[,3]) + # Specify network to use and layout
    geom_edge_link(aes(width = weight, alpha=weight), edge_colour = "black", show.legend=T) + # Specify edge features
    scale_edge_width(range=c(0.5,1.5)) +
    geom_node_point(col=pottery_attr_t23[,2], alpha=1, shape = pottery_attr_t23[,6], size=5) + # Specify node features
    geom_node_text(aes(label=row.names(pottery_attr_t23)), size=6, repel=T)+
    theme(text= element_text(size = 20), panel.background = element_rect(fill = 'white'))
ggarrange(pottery_wBRnetcoord_t12, pottery_wBRnetcoord_t23, labels=c("A", "B"), label.x = 0.01, label.y = 0.99, font.label = list(size = 20, family = "Times New Roman"))


###################################################################################
############# Statistics   Time series ##########################################################
###################################################################################


# node centralities
pottery_BR.stats.w_t12 <- net.stats.wt(pottery_wBR_t12)
pottery_BR.stats.w_t23 <- net.stats.wt(pottery_wBR_t23)
# graph centralities
pottery_BR.cent.wt_t12<-cent.wt(sim= pottery_wBR_t12, net= pottery_wBRnet_t12)
pottery_BR.cent.wt_t23<-cent.wt(sim= pottery_wBR_t23, net= pottery_wBRnet_t23)


# prepare weighted similarity to perform calculations over only the edges present in the graph (above threshold defined)
pottery_wBRge_t12 <- pottery_wBR_t12  #ge as in only including the in graph edges
diag(pottery_wBRge_t12) <- 0
pottery_wBRge_t12[pottery_wBRge_t12 == 0] <- NA
pottery_wBRge_t23 <- pottery_wBR_t23  #ge as in only including the in graph edges
diag(pottery_wBRge_t23) <- 0
pottery_wBRge_t23[pottery_wBRge_t23 == 0] <- NA

# prepare the geodist mat for calculation over only edges present in the graph
pottery_geodistge_t12 <- pottery_geodist_t12
diag(pottery_geodistge_t12) <- NA
for(i in 1:nrow(pottery_geodistge_t12)){
    for(j in 1:nrow(pottery_geodistge_t12)){
        if(pottery_wBR_t12[i,j]==0){
            pottery_geodistge_t12[i,j]<-NA}}}
pottery_geodistge_t23 <- pottery_geodist_t23
diag(pottery_geodistge_t23) <- NA
for(i in 1:nrow(pottery_geodistge_t23)){
    for(j in 1:nrow(pottery_geodistge_t23)){
        if(pottery_wBR_t23[i,j]==0){
            pottery_geodistge_t23[i,j]<-NA}}}
         
# prepare the timedist mat for calculation over only edges present in the graph
pottery_timedistge_t12 <- pottery_timedist_t12
diag(pottery_timedistge_t12) <- NA
for(i in 1:nrow(pottery_timedistge_t12)){
    for(j in 1:nrow(pottery_timedistge_t12)){
        if(pottery_wBR_t12[i,j]==0){
            pottery_timedistge_t12[i,j]<-NA}}}
pottery_timedistge_t23 <- pottery_timedist_t23
diag(pottery_timedistge_t23) <- NA
for(i in 1:nrow(pottery_timedistge_t23)){
    for(j in 1:nrow(pottery_timedistge_t23)){
        if(pottery_wBR_t23[i,j]==0){
            pottery_timedistge_t23[i,j]<-NA}}}


#stats cal
pottery_aryth_t12 <- arythmetics.wt(pottery_wBRge_t12, pottery_geodistge_t12, pottery_timedistge_t12)
pottery_aryth_t23 <- arythmetics.wt(pottery_wBRge_t23, pottery_geodistge_t23, pottery_timedistge_t23)


#### Calculatin mantel and mantel.partial correlations
#convert similarity matrix to dissimilarity
# full pottery
pottery_disBR_t12<-as.matrix(1-pottery_BR_t12)
pottery_disBR_t23<-as.matrix(1-pottery_BR_t23)
# only graph edge nodes
pottery_diswBR_t12<-as.matrix(1-pottery_wBR_t12)
pottery_diswBR_t12[pottery_diswBR_t12 == 1] <- NA
pottery_diswBR_t23<-as.matrix(1-pottery_wBR_t23)
pottery_diswBR_t23[pottery_diswBR_t23 == 1] <- NA


#calc mantel and partial tests for geo and geoge (account for time and timege)
pottery_mBRGeo_t12 <- mantel(pottery_disBR_t12, pottery_geodist_t12, permutations=1000)
pottery_mwBRGeoge_t12 <- mantel(pottery_diswBR_t12, pottery_geodistge_t12, permutations=1000, na.rm=T)
pottery_mBRGeoTime_t12 <- mantel.partial(pottery_disBR_t12, pottery_geodist_t12, pottery_timedist_t12, permutations=1000)
pottery_mwBRGeogeTimege_t12 <- mantel.partial(pottery_diswBR_t12, pottery_geodistge_t12, pottery_timedistge_t12, permutations=1000, na.rm=T)
pottery_mBRGeo_t23 <- mantel(pottery_disBR_t23, pottery_geodist_t23, permutations=1000)
pottery_mwBRGeoge_t23 <- mantel(pottery_diswBR_t23, pottery_geodistge_t23, permutations=1000, na.rm=T)
pottery_mBRGeoTime_t23 <- mantel.partial(pottery_disBR_t23, pottery_geodist_t23, pottery_timedist_t23, permutations=1000)
pottery_mwBRGeogeTimege_t23 <- mantel.partial(pottery_diswBR_t23, pottery_geodistge_t23, pottery_timedistge_t23, permutations=1000, na.rm=T)

#calc mantel and partial tests for time and timege(account for geo and geoge)
pottery_mBRTime_t12 <- mantel(pottery_disBR_t12, pottery_timedist_t12, permutations=1000)
pottery_mwBRTimege_t12 <- mantel(pottery_diswBR_t12, pottery_timedistge_t12, permutations=1000, na.rm=T)
pottery_mBRTimeGeo_t12 <- mantel.partial(pottery_disBR_t12, pottery_timedist_t12, pottery_geodist_t12, permutations=1000)
pottery_mwBRTimegeGeoge_t12 <- mantel.partial(pottery_diswBR_t12, pottery_timedistge_t12, pottery_geodistge_t12, permutations=1000, na.rm=T)
pottery_mBRTime_t23 <- mantel(pottery_disBR_t23, pottery_timedist_t23, permutations=1000)
pottery_mwBRTimege_t23 <- mantel(pottery_diswBR_t23, pottery_timedistge_t23, permutations=1000, na.rm=T)
pottery_mBRTimeGeo_t23 <- mantel.partial(pottery_disBR_t23, pottery_timedist_t23, pottery_geodist_t23, permutations=1000)
pottery_mwBRTimegeGeoge_t23 <- mantel.partial(pottery_diswBR_t23, pottery_timedistge_t23, pottery_geodistge_t23, permutations=1000, na.rm=T)


# Bind all results in matrix
#t12
pottery_corr_res_t12 <- matrix(0,8,2)
colnames(pottery_corr_res_t12) <- c("Mantel R", "P-value")
rownames(pottery_corr_res_t12) <- c("BR vs Geo", "wBR v Geo.ge", "BR vs Geo ~ Time", "wBR vs Geoge ~ Timege", "BR vs Time", "wBR vs Timege", "BR vs Time ~ Geo", "wBR vs Timege ~ Geoge")
pottery_corr_res_t12[1,1]<- pottery_mBRGeo_t12$statistic
pottery_corr_res_t12[1,2]<- pottery_mBRGeo_t12$signif
pottery_corr_res_t12[2,1]<- pottery_mwBRGeoge_t12$statistic
pottery_corr_res_t12[2,2]<- pottery_mwBRGeoge_t12$signif
pottery_corr_res_t12[3,1]<- pottery_mBRGeoTime_t12$statistic
pottery_corr_res_t12[3,2]<- pottery_mBRGeoTime_t12$signif
pottery_corr_res_t12[4,1]<- pottery_mwBRGeogeTimege_t12$statistic
pottery_corr_res_t12[4,2]<- pottery_mwBRGeogeTimege_t12$signif
pottery_corr_res_t12[5,1]<- pottery_mBRTime_t12$statistic
pottery_corr_res_t12[5,2]<- pottery_mBRTime_t12$signif
pottery_corr_res_t12[6,1]<- pottery_mwBRTimege_t12$statistic
pottery_corr_res_t12[6,2]<- pottery_mwBRTimege_t12$signif
pottery_corr_res_t12[7,1]<- pottery_mBRTimeGeo_t12$statistic
pottery_corr_res_t12[7,2]<- pottery_mBRTimeGeo_t12$signif
pottery_corr_res_t12[8,1]<- pottery_mwBRTimegeGeoge_t12$statistic
pottery_corr_res_t12[8,2]<- pottery_mwBRTimegeGeoge_t12$signif
#t23
pottery_corr_res_t23 <- matrix(0,8,2)
colnames(pottery_corr_res_t23) <- c("Mantel R", "P-value")
rownames(pottery_corr_res_t23) <- c("BR vs Geo", "wBR v Geo.ge", "BR vs Geo ~ Time", "wBR vs Geoge ~ Timege", "BR vs Time", "wBR vs Timege", "BR vs Time ~ Geo", "wBR vs Timege ~ Geoge")
pottery_corr_res_t23[1,1]<- pottery_mBRGeo_t23$statistic
pottery_corr_res_t23[1,2]<- pottery_mBRGeo_t23$signif
pottery_corr_res_t23[2,1]<- pottery_mwBRGeoge_t23$statistic
pottery_corr_res_t23[2,2]<- pottery_mwBRGeoge_t23$signif
pottery_corr_res_t23[3,1]<- pottery_mBRGeoTime_t23$statistic
pottery_corr_res_t23[3,2]<- pottery_mBRGeoTime_t23$signif
pottery_corr_res_t23[4,1]<- pottery_mwBRGeogeTimege_t23$statistic
pottery_corr_res_t23[4,2]<- pottery_mwBRGeogeTimege_t23$signif
pottery_corr_res_t23[5,1]<- pottery_mBRTime_t23$statistic
pottery_corr_res_t23[5,2]<- pottery_mBRTime_t23$signif
pottery_corr_res_t23[6,1]<- pottery_mwBRTimege_t23$statistic
pottery_corr_res_t23[6,2]<- pottery_mwBRTimege_t23$signif
pottery_corr_res_t23[7,1]<- pottery_mBRTimeGeo_t23$statistic
pottery_corr_res_t23[7,2]<- pottery_mBRTimeGeo_t23$signif
pottery_corr_res_t23[8,1]<- pottery_mwBRTimegeGeoge_t23$statistic
pottery_corr_res_t23[8,2]<- pottery_mwBRTimegeGeoge_t23$signif
