# Supplementary material for: The shaping of social and symbolic capital during the transition to farming in the Western Mediterranean: Archaeological network analyses of pottery decorations and personal ornaments
Source: PLoS One. 2023 Nov 8;18(11):e0294111. doi: 10.1371/journal.pone.0294111 (PMC10631656; doi:10.1371/journal.pone.0294111)
Supplement: S1 Dataset — Database of the archaeological sites, layers, variables, and radiocarbon dates used in the analysis. (XLSX) [file pone.0294111.s002.xlsx]

## Sheet: A
SiteID	SiteName	Latitude	Longitude	EarliestDateBC	LatestDateBC	Time Periods	ChronoSource	CultureCode	Refs
SC1	Frare C6	41.6036	2.02444	5200	4900	2	Sumprob	LCC	Manen 2000, 2002 ; Martin Colliga et al. 1985
SC10	Lombard	43.6997	6.8483	5300	5000	2	Sumprob	RPC	Manen 2000, 2002 ; Binder et al. 1991
SC11	Abri de la Tardive	44.3758	4.20111	5200	5000	2	Indirect	RPC	Manen 2000, 2002 ; Roudil et al. 1991
SC12	Gazel II	43.325	2.4206	5300	5000	2	Sumprob	LCE	Manen 2000, 2002 ; Guilaine 1986
SC13	Bourbon	43.5781	3.36333	5300	5000	2	Indirect	LCE	Manen 2000, 2002 ; Roudil 1971
SC14	Fage II	43.7939	3.4267	5300	4900	2	Indirect	LCE	Manen 2000, 2002 ; Arnal et al. 1983
SC15	Camp-19-18	43.4858	2.8925	5300	5050	2	Sumprob	LCE	Manen 2000, 2002 ; Rodriguez 1984 ; Garcia Martinez de Lagran ANR Procome
SC16	Taï	43.9403	4.5644	5300	5000	2	Sumprob	LCE	Caro and Manen 2014
SC17	Gazel III	43.325	2.4206	5000	4700	3	Sumprob	LCE	Manen 2000, 2002 ; Guilaine 1986
SC18	Camp-17-16	43.4858	2.8925	4800	4500	3	Calib	LCE	Manen 2000, 2002 ; Rodriguez 1984 ; Garcia Martinez de Lagran ANR Procome
SC19	Mascaro	42.0439	3.12861	5000	4800	3	Indirect	LCE	Manen 2000, 2002 ; Pons et Tarrus 1979
SC2	Pany	41.39	1.57056	5200	5000	2	Indirect	LCC	Manen 2000, 2002
SC20	Frare C5	41.6036	2.02444	5000	4800	3	Calib	LCE	Manen 2000, 2002 ; Martin Colliga et al. 1985
SC21	Mas Neuf	43.8378	4.36083	5000	4800	3	Sumprob	LCE	Manen and Convertini 2014 ; Perrin et al. 2014
SC22	Mas de Vignoles	43.8378	4.36083	5200	4800	2	Calib	LCE	Manen and Convertini 2014 ; Perrin et al. 2014
SC23	Roussillonne	43.8378	4.36083	5000	4800	3	Sumprob	LCE	Manen and Convertini 2014 ; Perrin et al. 2014
SC24	Favella	39.6	16.5167	5900	5600	1	Sumprob	IMP	Natali 2009 ; Tiné 2009
SC25	Torre Sabea	40.0541	17.991	5900	5700	1	Calib	IMP	Fonto et al. 2003 ; Guilaine and Cremonesi 2003
SC26	PRH	43.3053	3.33639	5900	5600	1	Sumprob	IMP	Manen 2007 ; Guilaine et al. 2007
SC27	Ripa Tetta	41.5	15.3333	6000	5700	1	Calib	IMP	Eygun 1998 ; Tozzi 2002
SC28	Peiro Signado	43.3053	3.33639	5900	5700	1	Sumprob	IMP	Manen 2000, 2002 ; Brois et Manen 2009
SC29	Arene Candide 15I (fouille tinè)	44.1618	8.32637	5800	5600	1	Sumprob	IMP	Traverso 1999 ; Tiné 1999
SC3	Vilobi	41.3872	1.61194	5640	5340	2	Sumprob	LCC	Manen 2000, 2002 ; Mestres 1982
SC30	Arene Candide 15II (fouille tinè)	44.1618	8.32637	5800	5600	1	Sumprob	IMP	Traverso 1999 ; Tiné 1999
SC31	Balma Margineda c3a et b	42.4667	1.5	5650	5350	2	Sumprob	BAL	Guilaine and Martzluff 1995
SC32	Cova Bonica	41.3697	1.89444	5200	5000	2	Calib	LCC	Baldellou 1974 ; Baldellou et al. 1989
SC33	Cendres (H19-H18-H17-H16)	38.7334	0.1	5500	5200	2	Sumprob	VC	Bernabeu 1989 ; Bernabeu et Molina 2009 ; Bernabeu et al. 2017
SC34	Cendres H15a	38.7334	0.1	5200	4800	2	Calib	VE	Bernabeu 1989 ; Garcia Martinez de Lagran ANR Procome ; Bernabeu et Molina 2009
SC35	Or VI-V	38.8167	-0.3834	5600	5200	2	Sumprob	VC	Bernabeu 1989 ; Marti et al. 1980 ; Bernabeu et al. 2017
SC36	Or IV	38.8167	-0.3834	5150	5000	2	Sumprob	VE	Bernabeu 1989 ; Marti et al. 1980 ; Bernabeu et al. 2017
SC37	Aigle c5	44.2636	4.37101	5200	5000	2	Sumprob	RPC	Garcia Martinez de Lagran ANR Procome
SC38	Leucate	42.8531	3.02207	5350	5000	2	Sumprob	LCC	Manen 2000, 2002 ; Guilaine et al. 1986
SC39	Avellaner	42.0834	2.55	4900	4500	3	Indirect	LCE	Bosh i Lloret and Tarrus Galter 1990
SC4	Fontbrégoua C47-46	43.55	6.23333	5400	5200	2	Sumprob	RPC	Manen 2000, 2002 ; Echallier and Courtin 1994
SC5	Oullins C6	44.3511	4.40361	5450	5000	2	Sumprob	RPC	Manen 2000, 2002 ; Roudil and Van Willigen 2002
SC6	Draga	42.1194	2.76639	5250	4900	2	Sumprob	LCC	Manen 2000, 2002 ; Bosch i Lloret et al. 2011
SC7	Plansallosa I	42.2339	2.63195	5200	4900	2	Indirect	LCC	Manen 2000, 2002 ; Bosch et al. 1998
SC8	Reclau Viver	42.1717	2.74806	5250	4900	2	Indirect	LCC	Manen 2000, 2002
SC9	Font Major	41.3667	1.15	5350	5200	2	Calib	LCC	Manen 2000, 2002
SC40	Trasano I	40.6667	16.6	5850	5700	1	Sumprob	IMP	Guilaine et al. 2018; Manen in press
SC41	Trasano II	40.6667	16.6	5700	5600	1	Sumprob	IMP	Guilaine et al. 2018; Manen in press
SC42	Colle Santo Stefano I	41.9561	13.6467	5700	5650	1	Sumprob	IMP	Binder et al. In press; Manen in press
SC43	Pendimoun 1A	43.8044	7.49671	5700	5600	1	Sumprob	IMP	Binder et al. In press; Cassard in press
SC44	Giglio	42.3802	10.8842	5750	5600	1	Calib	IMP	Binder et al. In press; Manen in press

## Sheet: B
Site ID	Culture Code	Colour	Time Period	Plot Symbol
SC1	LCC	chartreuse	2
SC2	LCC	chartreuse	2
SC3	LCC	chartreuse	2
SC4	RPC	blue	2
SC5	RPC	blue	2
SC6	LCC	chartreuse	2
SC7	LCC	chartreuse	2
SC8	LCC	chartreuse	2
SC9	LCC	chartreuse	2
SC10	RPC	blue	2
SC11	RPC	blue	2
SC12	LCE	pink	2
SC13	LCE	pink	2
SC14	LCE	pink	2
SC15	LCE	pink	2
SC16	LCE	pink	2
SC17	LCE	pink	3
SC18	LCE	pink	3
SC19	LCE	pink	3
SC20	LCE	pink	3
SC21	LCE	pink	3
SC22	LCE	pink	2
SC23	LCE	pink	3
SC24	IMP	red	1
SC25	IMP	red	1
SC26	IMP	red	1
SC27	IMP	red	1
SC28	IMP	red	1
SC29	IMP	red	1
SC30	IMP	red	1
SC31	BAL	black	2
SC32	LCC	chartreuse	2
SC33	VC	cyan	2
SC34	VE	purple	2
SC35	VC	cyan	2
SC36	VE	purple	2
SC37	RPC	blue	2
SC38	LCC	chartreuse	2
SC39	LCE	pink	3
SC40	IMP	red	1
SC41	IMP	red	1
SC42	IMP	red	1
SC43	IMP	red	1
SC44	IMP	red	1

## Sheet: C
SiteID	SiteName	Latitude	Longitude	EarliestDateBC	LatestDateBC	Time Periods	ChronoSource	CultureCode	Refs
S7	AreneCandide15	44.1618	8.32637	5800	5600	1	Sumprob	IMP	Taborin 1974, Tiné 1999, Borello et Micheli 2005
S8	AreneCandide25	44.1618	8.32637	5700	5400	1	Indirect	TyC	Bernabo Brea 1946, Taborin 1974, Borrello et Micheli 2005
S9	AreneCandide25 C	44.1618	8.32637	5700	5400	1	Indirect	TyC	Bernabo Brea 1946, Taborin 1974, Borrello et Micheli 2005
S10	AreneCandide26	44.1618	8.32637	5700	5400	1	Indirect	TyC	Bernabo Brea 1946, Taborin 1974, Borrello et Micheli 2005
S11	AreneCandide26C	44.1618	8.32637	5700	5400	1	Indirect	TyC	Bernabo Brea 1946, Taborin 1974, Borrello et Micheli 2005
S12	AreneCandide27	44.1618	8.32637	5800	5600	1	Sumprob	IMP	Bernabo Brea 1946, Taborin 1974, Borrello et Micheli 2005
S13	AreneCandide28	44.1618	8.32637	5800	5600	1	Sumprob	IMP	Bernabo Brea 1946, Taborin 1974, Borrello et Micheli 2005
S14	Grotte de l'Aigle	44.23	4.33	5200	5000	2	Sumprob	RPC	Roudil 1974
S15	Avellaner2a	42.0834	2.55	4900	4500	3	Indirect	LCC	Bosch and Tarrus 1990
S16	Avellaner3a	42.0834	2.55	4900	4500	3	Indirect	LCC	Bosch and Tarrus 1990
S17	AvellanerSep1a	42.0834	2.55	4900	4500	3	Indirect	LCC	Bosch and Tarrus 1990
S21	BourbonSalle 2zone 3	43.5781	3.36333	5300	5000	2	Indirect	LCE	Roudil 1974, Courtin et Gutherz 1976, Coste 1987
S22	BourbonSalle 2zone S2	43.5781	3.36333	5300	5000	2	Indirect	LCE	Roudil 1974, Courtin et Gutherz 1976, Coste 1987
S23	BourbonSalle 3zone 1	43.5781	3.36333	5300	5000	2	Indirect	LCE	Roudil 1974, Courtin et Gutherz 1976, Coste 1987
S24	CamprafaudC17	43.4858	2.8925	4800	4500	3	Calib	LCE	Rodriguez 1979, Barge 1982, 1987
S25	CamprafaudC19	43.4858	2.8925	5300	5050	2	Sumprob	LCE	Rodriguez 1979, Barge 1982, 1987
S27	CendresVIIH19	38.733	0.1	5500	5200	2	Sumprob	VC	Benito 1998
S28	DourgneC.5	42.76	2.08	5300	4800	2	Indirect	LCE	Guilaine 1991, personal data
S29	DourgneC.6	42.76	2.08	5500	5200	2	Sumprob	LCE	Guilaine 1991, personal data
S30	Draga	42.1194	2.76639	5250	4900	2	Sumprob	LCC	Tarrus 1994
S31	Cova de l'Esperit	42.83	2.91	5200	5000	2	Calib	LCC	Taborin 1974, Barge 1987
S33	Baume Fontbrégoua 43-45	43.55	6.23333	5300	4800	2	Indirect	RPC	Courtin et Gutherz 1976, Barge 1987
S34	Gazel I	43.325	2.4206	5700	5400	2	Sumprob	LCC	Taborin 1974, Barge 1982, 1987
S35	Gazel II	43.325	2.4206	5300	5000	2	Sumprob	LCE	Taborin 1974, Barge 1982, 1987
S36	Gazel III	43.325	2.4206	5000	4700	3	Sumprob	LCE	Taborin 1974, Barge 1982, 1987
S37	JeanCros	43.06	2.48	5100	4700	2	Sumprob	LCE	Taborin 1974, Courtin et Gutherz 1976, Barge 1982, 1987
S38	Leucate	42.91	3.03	5350	5000	2	Sumprob	LCC	Barge 1987
S39	St Marcel d'Ardèche	44	5	5200	4900	2	Indirect	RPC	Barge 1987
S40	Balma MarginedaC3a	42.4667	1.5	5650	5350	2	Sumprob	BAL	personal data
S41	Balma MarginedaC3aC3b	42.4667	1.5	5650	5350	2	Sumprob	BAL	personal data
S42	Balma MarginedaC3b	42.4667	1.5	5650	5350	2	Sumprob	BAL	personal data
S43	Puig Mascaró	42.0439	3.12861	5000	4800	3	Indirect	LCE	Poveda 2012
S44	MasNeuf	43.8378	4.36083	5000	4800	3	Sumprob	LCE	Bonnardin et al. 2014
S45	obscure.	44.45	4.41	5200	5000	2	Indirect	RPC	Roudil 1974, Barge 1987, Courtin et Gutherz 1976, Combier 1977
S46	Cova de l'OrIV	38.817	-0.383	5150	5000	2	Sumprob	VE	Benito 1998
S47	Cova de l'OrVI	38.817	-0.383	5600	5200	2	Sumprob	VC	Benito 1998
S48	Baume d'Oullins	44.3511	4.40361	5450	5000	2	Sumprob	RPC	Barge 1987
S49	Esquerda de les Roques del Pany	41.39	1.57056	5200	5000	2	Indirect	LCC	Poveda 2012
S50	Grotte 4 de St Pierre de la Fage	43.7939	3.4267	5300	4900	3	Indirect	LCE	Barge 1982, 1987
S52	Reclau Viver	42.1717	2.74806	5250	4900	2	Indirect	LCC	Poveda 2012
S53	Roussillone	43.8378	4.36083	5000	4800	3	Sumprob	LCE	Bonnardin et al. 2014
S54	Torre Sabea	40.0541	17.991	5900	5700	1	Calib	IMP	Cremonesi, 1987, Radi 2003
S55	Tai	43.9403	4.56444	5300	5000	2	Sumprob	LCE	personal data
S56	Ripa Tetta	41.5	15.333	6000	5700	1	Calib	IMP	Tozzi 1988, Micheli 2006
S57	Mas de Vignoles X	43.8378	4.36083	5200	4800	2	Calib	LCE	Bonnardin et al. 2014
S58	Guixeres de Vilobí	41.3872	1.61194	5640	5340	2	Sumprob	LCC	Poveda 2012

## Sheet: D
Site ID	Culture Code	Colour	Time Period	Plot Symbol
S7	IMP	red	1
S8	TyC	gold1	1
S9	TyC	gold1	1
S10	TyC	gold1	1
S11	TyC	gold1	1
S12	IMP	red	1
S13	IMP	red	1
S14	RPC	blue	2
S15	LCC	chartreuse	3
S16	LCC	chartreuse	3
S17	LCC	chartreuse	3
S21	LCE	pink	2
S22	LCE	pink	2
S23	LCE	pink	2
S24	LCE	pink	3
S25	LCE	pink	2
S27	VC	cyan	2
S28	LCE	pink	2
S29	LCE	pink	2
S30	LCC	chartreuse	2
S31	LCC	chartreuse	2
S33	RPC	blue	2
S34	LCC	chartreuse	2
S35	LCE	pink	2
S36	LCE	pink	3
S37	LCE	pink	2
S38	LCC	chartreuse	2
S39	RPC	blue	2
S40	BAL	black	2
S41	BAL	black	2
S42	BAL	black	2
S43	LCE	pink	3
S44	LCE	pink	3
S45	RPC	blue	2
S46	VE	purple	2
S47	VC	cyan	2
S48	RPC	blue	2
S49	LCC	chartreuse	2
S50	LCE	pink	3
S52	LCC	chartreuse	2
S53	LCE	pink	3
S54	IMP	red	1
S55	LCE	pink	2
S56	IMP	red	1
S57	LCE	pink	2
S58	LCC	chartreuse	2

## Sheet: E
Ware	CultureCode
Impressed	IMP
Tyrrhenian Cardial	TyC
Rhodanian-Provençal Cardial	RPC
Languedocian-Catalonian Cardial	LCC
Valencian Cardial	VC
Languedocian-Catalonian Epicardial	LCE
Valencian Epicardial	VE
La Balma Margineda	BAL
See S1 Supplementary Information Supplementary Text A for the description of the Early Neolithic Mediterranean archaeological cultures

## Sheet: F
SiteID	TC1 & TC2	TC3	TC4	TC5	TC6	TC7	TC8	TC9 & TC10	TC11	TC12	TC13
SC1	54	4	4	0	0	0	1	0	2	0	0
SC2	82	0	0	3	0	0	0	3	32	2	0
SC3	139	0	0	1	0	0	0	1	16	0	0
SC4	64	5	0	0	6	0	8	8	7	7	0
SC5	333	0	0	2	98	7	39	18	121	21	0
SC6	24	0	9	2	0	0	5	1	3	22	0
SC7	8	0	2	5	27	0	10	5	2	39	0
SC8	1	0	8	0	5	0	1	4	20	12	0
SC9	28	1	31	1	0	2	0	5	11	0	0
SC10	75	9	0	5	1	0	3	23	2	9	0
SC11	12	6	0	0	6	0	5	0	15	15	0
SC12	11	0	8	32	1	1	3	70	4	22	0
SC13	3	0	8	9	12	4	0	40	11	49	0
SC14	0	0	0	30	0	0	0	22	0	2	0
SC15	7	15	0	9	3	0	5	14	1	15	0
SC16	4	0	4	2	2	2	12	62	4	196	0
SC17	0	0	0	46	3	0	0	44	2	2	0
SC18	0	0	0	10	3	2	0	39	0	8	0
SC19	0	0	5	4	13	0	1	29	5	8	0
SC20	0	0	0	42	1	0	7	230	0	18	0
SC21	0	0	0	13	0	0	5	17	0	7	0
SC22	3	0	0	20	2	0	0	21	0	114	0
SC23	0	0	0	13	3	0	0	12	10	0	0
SC24	618	14	15	30	1382	642	127	0	0	0	0
SC25	855	12	0	455	323	594	65	140	0	0	20
SC26	83	0	26	1	0	18	14	3	0	0	18
SC27	129	29	19	225	237	1099	493	1	0	5	0
SC28	102	0	0	2	21	14	22	44	0	0	657
SC29	44	0	0	0	26	0	12	2	6	6	94
SC30	26	0	0	1	16	0	7	0	6	2	50
SC31	3	0	7	0	0	0	20	6	0	8	0
SC32	30	0	0	0	0	0	2	2	4	5	0
SC33	283	0	3	4	5	0	142	144	204	50	0
SC34	13	0	1	41	1	1	106	115	5	15	0
SC35	507	0	6	3	0	0	66	89	154	32	0
SC36	24	0	4	0	0	0	22	23	10	20	0
SC37	33	0	0	0	8	0	0	0	4	1	0
SC38	98	0	8	1	0	2	0	7	44	1	0
SC39	0	0	0	2	0	0	0	3	0	25	0
SC40	60	0	42	0	0	27	322	18	0	2	33
SC41	56	0	44	0	0	37	459	75	0	6	160
SC42	45	0	0	0	55	50	1567	59	0	3	113
SC43	0	0	40	0	47	0	31	0	0	0	0
SC44	585	0	19	0	42	18	4	18	0	0	20

## Sheet: G
Description	Code
Simple impression with a Cerastoderma shell	TC1
Simple impression with a notched shell (other than Cerastoderma)	TC2
Simple impression with a plain shell	TC3
Simple impression with a toothed tool	TC4
Simple impression with a single tooth tool	TC5
Impressed/pinched finger	TC6
Simple impression with an arched tool	TC7
Simple impression with undetermined tool	TC8
Grooved lines	TC9
Incised lines	TC10
Impressed relief cord	TC11
Relief cord	TC12
Stab and Drag	TC13

## Sheet: H
SiteID	TB1	TB2	TB3	TB4	TB5	TB6	TB7	TB8	TB9	TB10	TB11	TB12	TB13	TB14	TB15	TB16	TB17	TB18	TB19	TB20	TB21	TB22	TB23	TB24	TB25	TB26	TB27	TB28	TB29	TB30	TB31	TB32	TB33	TB34	TB35	TB36	TB37	TB38	TB39	TB40	TB41	TB42	TB43	TB44	TB45	TB46	TB47	TB48	TB49
S7	0	0	0	0	0	0	0	1	0	0	0	0	0	0	0	0	0	0	0	0	0	0	0	0	0	0	1	0	0	0	0	0	0	0	0	0	0	0	0	0	0	0	0	0	0	0	0	1	0
S8	0	0	0	0	0	0	0	0	0	0	1	0	0	0	0	0	0	0	0	0	0	0	0	1	0	0	1	0	0	0	0	0	1	0	0	0	0	1	0	0	0	0	0	0	0	0	0	0	0
S9	0	0	0	0	0	0	0	1	0	0	1	0	0	0	0	0	0	0	0	0	0	0	0	0	0	0	1	0	0	0	0	0	1	0	0	0	0	1	0	0	0	0	0	0	0	0	0	0	0
S10	0	0	0	0	0	0	0	0	0	0	0	0	0	0	0	0	0	0	0	0	0	0	0	1	0	0	1	0	0	0	0	0	0	0	0	0	0	1	0	0	0	0	0	0	0	0	0	0	0
S11	0	0	0	0	0	0	0	0	0	0	0	0	0	0	0	0	0	0	0	0	0	0	0	0	0	0	1	0	0	0	0	0	0	0	0	0	0	0	0	0	0	0	0	0	0	0	0	0	0
S12	1	0	0	0	0	0	0	0	0	0	0	0	0	0	0	0	0	0	0	0	1	0	0	0	0	0	1	0	0	0	0	1	0	0	0	0	0	0	0	0	0	0	0	0	0	0	0	0	0
S13	0	0	0	0	0	0	0	0	0	0	0	0	0	0	0	0	0	0	0	0	0	0	0	0	0	0	1	0	0	0	0	1	1	0	0	0	0	1	0	0	0	0	0	0	0	0	0	0	0
S14	0	0	0	0	0	0	0	0	0	0	0	1	0	0	0	0	0	0	0	0	0	0	0	0	0	0	0	0	0	0	0	0	0	0	0	0	0	0	0	0	0	0	0	1	0	0	0	0	0
S15	0	0	0	0	0	0	0	0	0	0	0	0	0	0	0	0	0	0	0	0	0	0	0	0	0	0	0	0	1	0	0	0	0	0	0	0	0	0	0	0	0	0	0	0	0	0	0	0	1
S16	0	0	0	0	0	0	0	0	0	0	0	0	0	0	0	0	0	0	0	0	0	0	0	0	0	0	0	0	0	0	0	0	0	0	0	0	0	0	0	0	0	0	0	0	0	0	0	0	0
S17	0	0	0	0	0	0	0	0	0	0	0	0	0	0	0	0	0	0	0	0	1	0	0	0	0	0	0	0	0	1	0	0	0	0	1	0	0	0	0	0	0	0	0	0	0	0	0	0	0
S21	0	0	0	0	0	0	0	0	0	0	0	0	1	0	0	0	0	0	0	0	0	0	0	0	0	0	0	0	0	0	0	0	0	0	0	0	0	0	0	0	0	0	0	0	0	0	0	0	0
S22	0	0	0	0	0	0	0	0	0	0	0	0	0	1	0	0	0	0	0	0	0	0	0	0	0	0	0	0	0	0	0	0	0	0	0	0	0	0	0	0	0	0	0	0	0	0	0	0	0
S23	0	0	0	0	0	0	0	0	0	0	0	1	0	0	0	0	0	0	0	0	0	0	0	0	0	0	0	0	0	0	0	0	0	0	0	0	0	0	0	0	0	0	0	0	0	0	0	0	0
S24	0	0	0	0	0	0	0	0	0	0	0	0	0	0	0	0	0	0	0	0	0	0	1	0	0	0	0	0	0	0	0	0	0	0	0	0	0	0	0	0	0	0	0	0	0	0	0	0	0
S25	0	0	0	0	0	0	0	0	0	0	0	0	0	0	0	0	0	0	0	0	0	0	0	0	0	0	1	0	0	0	0	0	0	0	0	0	0	0	0	0	0	0	0	0	1	0	0	0	0
S27	0	0	0	0	0	0	1	1	0	0	0	0	0	0	1	0	0	0	0	0	1	0	0	0	0	0	1	1	0	0	0	0	1	0	0	0	0	1	0	0	0	0	0	0	0	0	1	0	0
S28	0	0	0	0	0	0	0	0	0	0	0	0	0	0	0	0	0	0	0	0	0	0	1	0	0	0	1	0	0	0	0	0	0	0	0	0	0	0	0	0	0	0	0	0	0	0	0	0	0
S29	0	0	0	0	0	0	0	0	0	0	0	0	0	0	0	0	0	0	0	0	0	0	0	0	0	0	1	0	0	0	0	0	0	0	0	0	0	0	0	0	0	0	0	0	0	0	0	0	0
S30	0	0	0	1	0	0	0	1	0	0	0	1	1	1	0	0	0	0	0	0	1	0	1	0	0	0	1	0	0	1	0	0	0	0	0	0	0	1	0	0	0	0	0	0	0	0	0	0	0
S31	0	0	0	0	0	0	0	0	1	0	0	0	0	0	0	0	0	0	0	0	1	0	0	0	0	0	1	0	0	0	0	0	0	0	0	0	0	0	0	0	0	0	0	0	0	0	0	0	0
S33	0	0	0	1	0	0	0	1	0	0	0	0	1	1	0	0	1	0	0	0	0	0	1	0	0	0	1	1	0	1	0	0	0	0	0	0	0	0	0	0	0	0	0	1	0	0	0	0	1
S34	0	0	0	0	0	0	0	0	0	0	0	1	0	0	0	0	0	0	0	0	0	0	0	0	0	0	0	0	0	0	0	0	0	0	0	0	0	0	0	0	0	0	0	0	0	0	0	0	0
S35	0	0	0	0	0	0	0	0	0	0	0	0	0	0	0	0	0	0	0	0	0	0	0	0	0	0	0	0	0	0	0	0	0	0	0	0	0	0	0	0	0	0	0	0	0	0	0	0	0
S36	0	0	0	0	0	0	0	0	0	0	0	0	0	0	0	0	0	0	0	0	0	1	0	0	0	0	1	0	0	0	0	0	0	0	0	0	0	0	0	0	0	0	0	0	0	0	0	0	1
S37	0	0	0	0	0	1	0	0	0	0	0	0	1	0	0	0	0	0	0	0	0	0	0	0	0	0	1	0	0	1	0	1	1	0	0	0	0	0	0	0	0	0	0	0	0	0	0	0	0
S38	0	0	0	0	0	0	0	0	0	0	0	0	0	0	0	0	0	0	0	0	1	0	0	0	0	0	0	0	0	0	0	0	0	0	0	0	0	0	0	0	0	0	0	0	1	0	0	0	0
S39	0	0	0	0	0	0	0	0	0	0	0	0	1	0	0	0	0	1	0	0	0	0	0	0	0	0	0	0	0	0	0	0	0	0	0	0	0	0	0	0	0	0	0	0	0	0	0	0	1
S40	0	0	0	0	0	0	0	1	0	0	0	0	0	0	0	0	0	0	0	0	0	0	0	0	0	0	1	0	0	0	0	0	0	0	0	0	0	0	0	0	0	0	0	0	0	0	0	0	0
S41	0	0	0	0	0	0	0	0	0	0	0	0	0	0	0	0	0	0	0	0	0	0	0	0	0	0	0	0	0	0	0	0	0	0	0	0	0	0	0	0	0	0	0	0	0	0	0	0	0
S42	0	0	0	0	0	0	0	0	0	0	0	0	0	0	0	0	0	0	0	0	0	0	0	0	0	0	1	0	0	0	0	0	0	0	0	0	0	1	0	0	0	0	0	0	0	0	0	0	0
S43	0	0	0	0	0	0	0	0	0	0	0	0	0	0	0	0	0	0	0	0	0	0	0	0	0	0	0	0	0	0	0	0	0	0	0	0	0	0	0	0	0	0	0	0	0	0	0	0	1
S44	1	0	0	0	0	0	0	0	0	0	0	1	0	0	0	0	0	0	0	0	1	1	0	0	0	0	0	0	0	0	0	0	0	0	0	0	0	0	0	0	0	0	0	0	0	0	0	0	0
S45	0	0	0	1	0	0	0	0	0	0	0	1	0	0	0	0	0	0	0	0	0	0	0	0	0	0	1	0	0	0	0	0	0	0	0	0	0	0	0	0	0	0	0	0	0	0	0	0	0
S46	0	1	0	1	0	0	1	0	0	0	0	0	0	1	0	0	0	0	0	1	0	0	0	0	0	0	1	1	1	1	0	0	0	1	0	1	1	0	0	0	1	1	0	0	1	0	0	1	1
S47	1	0	1	1	1	0	0	1	0	0	0	0	0	0	1	0	0	0	0	0	1	0	0	0	0	1	1	1	0	0	1	0	0	0	0	0	0	1	0	1	0	0	0	0	0	0	0	0	0
S48	0	0	0	0	0	0	0	1	0	0	0	0	0	0	0	0	0	0	0	0	0	0	0	0	0	0	1	0	0	0	0	0	0	0	0	0	0	0	0	0	0	0	0	0	0	0	0	0	0
S49	0	0	0	0	0	0	0	0	0	0	0	0	0	0	0	0	0	0	0	0	0	0	0	0	0	0	1	0	0	0	0	0	0	0	0	0	0	0	0	1	0	0	0	0	0	0	0	0	0
S50	0	0	0	0	0	0	0	1	0	0	0	0	0	0	0	0	0	0	0	0	1	0	0	0	0	0	0	0	0	0	0	0	0	0	0	0	0	0	0	0	0	0	1	0	0	0	0	0	1
S52	0	0	0	0	0	0	0	1	0	0	0	0	0	0	0	0	0	0	0	0	0	0	0	0	0	0	0	0	0	0	0	0	0	0	0	0	0	0	0	0	0	0	0	0	0	0	0	0	1
S53	0	0	0	0	0	0	0	0	0	0	0	1	0	0	0	0	0	0	0	0	0	1	1	0	0	0	0	0	0	0	0	0	0	0	0	0	0	0	0	0	0	0	0	0	0	0	0	0	0
S54	0	0	0	0	0	0	0	1	0	1	0	0	1	0	0	0	0	0	0	0	0	0	0	0	0	0	1	1	0	0	0	1	0	0	0	0	0	0	1	0	0	0	0	0	0	0	0	0	0
S55	0	0	0	0	0	0	0	1	0	0	0	0	0	0	0	0	0	0	0	0	0	0	0	0	0	0	1	0	0	0	0	0	0	0	0	0	0	0	0	0	0	0	0	0	0	0	0	0	0
S56	0	0	0	0	0	0	0	0	0	0	0	0	1	0	0	0	0	0	0	0	0	0	0	0	0	0	0	0	0	0	0	1	0	0	0	0	0	0	0	0	0	0	0	0	0	0	0	0	0
S57	1	0	0	0	0	0	0	0	0	0	0	1	1	0	0	0	0	0	0	0	1	1	0	0	0	0	0	0	0	0	0	0	0	0	0	0	0	0	0	0	0	0	0	0	0	0	0	0	0
S58	0	0	0	0	0	0	0	0	0	0	0	0	1	0	0	0	0	0	0	0	0	0	0	0	0	0	0	0	0	0	0	0	0	0	0	0	0	0	0	0	0	0	0	0	0	0	0	0	0
[truncated: 39 more columns]

## Sheet: I
Description	Code
Acantho	TB1
AnCalc	TB2
AnCelAnt	TB3
AnOs	TB4
AnOsProt	TB5
AnSchi	TB6
AnShell	TB7
Antalis	TB8
Aporrhai	TB9
ArcaNoae	TB10
BolmaRug	TB11
BrcCalc	TB12
BrcGly	TB13
BrcMbr	TB14
BrcSchi	TB15
BrcSpond	TB16
BrRV	TB17
CardBip	TB18
CCanP	TB19
CCelP	TB20
Cerast	TB21
CerastBip	TB22
Cerith	TB23
Charo	TB24
Chlamys	TB25
CMelesP	TB26
Columbel	TB27
Conus	TB28
CSusBiP	TB29
CSusP	TB30
CVulP	TB31
Cyclope	TB32
Cypraea	TB33
DisOsP	TB34
DisShelP	TB35
DisStoP	TB36
Gibberul	TB37
Gly	TB38
IBosP	TB39
ISusP	TB40
Luria	TB41
Marginel	TB42
MpodCanP	TB43
Mytilus	TB44
nassariu	TB45
Osilinus	TB46
PArgTub	TB47
Patella	TB48
PCalDsc	TB49
PCalGtt	TB50
PCalOv	TB51
PCardDsc	TB52
PCardGtt	TB53
PConDsc	TB54
Pecten	TB55
PectenBiP	TB56
Phalium	TB57
Pisania	TB58
PlOs	TB59
Pophio	TB60
POsDsc	TB61
PosOv	TB62
POsRect	TB63
POsTrg	TB64
POsTub	TB65
PRNDisc	TB66
PRVDisc	TB67
PRVGtt	TB68
PSheDsc	TB69
PShellGtt	TB70
PSheOv	TB71
PStoDsc	TB72
PSttDsc	TB73
PtCal	TB74
PtGal	TB75
PtGly	TB76
PtGr	TB77
PtOs	TB78
PtSchi	TB79
PtShe	TB80
PtSpo	TB81
SpoInc	TB82
Spond	TB83
Stramoni	TB84
Strombus	TB85
Theodoxu	TB86
Trivia	TB87
VtbrPois	TB88

## Sheet: J
Site	Code date	Date	Std	Material	Identification	Description	Refs
Arene Candide IMP	Beta 110542	6830	40	Seed	Yes	Hordeum sp.	Maggi 2002
Arene Candide IMP	OxA-23072	6778	39	Seed	Yes	Triticum dicoccum	Biagi and Starnini 2016
Favella	Beta 71633	6910	60	Seed	Yes	Cerealia	Tiné 2009
Favella	Beta 165482	6940	40	Seed	Yes	Cerealia	Tiné 2009
Favella	LTL 778A	7003	55	Animal bone	No	.	Tiné 2009
Favella	LTL 202A	6956	75	Seed	Yes	Cerealia	Tiné 2009
Favella	LTL 203A	6890	50	Seed	Yes	Cerealia	Tiné 2009
Favella	LTL 204A	6793	40	Animal bone	No	.	Tiné 2009
Peiro Signado	Ly-5689 (SacA-13452)	6925	45	Seed	Yes	Triticum dicoccum	Binder et al. 2017
Peiro Signado	Ly-5688 (SacA-13451)	6910	40	Seed	Yes	Triticum dicoccum	Binder et al. 2017
Pont de Roque-Haute	Ly-9878(SaA 32045)	6820	35	Seed	Yes	Triticum dicoccum	Binder et al. 2017
Pont de Roque-Haute	Beta_398950	6920	30	Seed	Yes	Triticum dicoccum	Guilaine et al. 2016
Pont de Roque-Haute	Beta_398951	6870	30	Seed	Yes	Triticum dicoccum	Guilaine et al. 2016
Pont de Roque-Haute	Beta_398952	6910	30	Seed	Yes	Triticum dicoccum	Guilaine et al. 2016
Pont de Roque-Haute	Ly-9879(SacA32046)	7010	60	Seed	Yes	Triticum dicoccum	Guilaine et al. 2016
Ripa Tetta	CAMS 2681	6890	60	Seed	Yes	Cerealia	Cipolloni Sampò et al. 1999
Torre Sabea	Ly 1448 (OxA)	6860	45	Seed	No	.	Guilaine and Cremonesi 2003
Balma Margineda	Beta-398960	6690	30	Seed	Yes	Hordeum vulg. var. nudum	unpublished ANR project Procome
Balma Margineda	Beta-325681	6630	40	Fruit	Yes	Corylus avelana	Martins et al. 2015
Balma Margineda	Beta-325682	6410	40	Fruit	Yes	Corylus avelana	Martins et al. 2015
Cendres (Cueva de)_H19	Beta 107405	6280	80	Animal bone	Yes	Ovis aries	Bernabeu Aubán and Molina Balaguer ed. 2009
Cendres (Cueva de)_H19	Beta 142288	6340	70	Seed	Yes	Hordeum vulgare	Bernabeu Aubán and Molina Balaguer ed. 2009
Cendres (Cueva de)_H15	GifA 101358	5980	100	Seed	Yes	Triticum aestivum durum turgidum	Bernabeu Aubán and Molina Balaguer ed. 2009
Bonica	OxA-23647	6158	32	Animal bone	Yes	Ovis aries	Martins et al. 2015
Cova de la Font Major	Beta 317705	6310	40	Animal bone	Yes	Ovis aries	Cebrià et al. 2014
Fontbrégoua	GrA 38336	6390	40	Human bone	Yes	Homo Sapiens	Le Bras-Goude et al. 2010
Fontbrégoua	GrA 38334	6240	35	Human bone	Yes	Homo Sapiens	Le Bras-Goude et al. 2010
Or VI-V (Cova de l')	K 1754/1208	6265	75	Seed	Yes	Cerealia	Bernabeu Auban 1989
Or VI-V (Cova de l')	OxA 10192	6310	70	Seed	Yes	Cerealia	Bernabeu Aubán et al. 2009
Or VI-V (Cova de l')	OxA 10191	6275	70	Seed	Yes	Triticum aestivum durum turgidum	Bernabeu Aubán et al. 2009
Or VI-V (Cova de l')	UCI-AMS66316	6475	25	Animal bone	Yes	Ovis aries	Marti 2011
Or VI-V (Cova de l')	Beta-298124	6275	70	Seed	Yes	Cerealia	Garcia Borja et al. 2011
Or VI-V (Cova de l')	Beta-298125	6340	40	Seed	Yes	Cerealia	Garcia Borja et al. 2011
Or VI-V (Cova de l')	Beta-298126	6200	40	Seed	Yes	Cerealia	Garcia Borja et al. 2011
Oullins (Baume d')	AA53291	6233	64	Animal bone	Yes	Capra hircus	Fernández et al. 2006
Oullins (Baume d')	AA53294	6233	64	Animal bone	Yes	Capra hircus	Fernández et al. 2006
Oullins (Baume d')	AA53295	6363	65	Animal bone	Yes	Capra hircus	Fernández et al. 2006
Oullins (Baume d')	AA61629	6386	67	Animal bone	Yes	Capra hircus	Fernández et al. 2006
Oullins (Baume d')	AA61630	6336	67	Animal bone	Yes	Capra hircus	Fernández et al. 2006
Oullins (Baume d')	AA61631	6407	67	Animal bone	Yes	Capra hircus	Fernández et al. 2006
Oullins (Baume d')	AA61632	6421	68	Animal bone	Yes	Capra hircus	Fernández et al. 2006
Oullins (Baume d')	AA61623	6398	77	Animal bone	Yes	Ovis aries	Fernández et al. 2006
Oullins (Baume d')	AA61624	6291	66	Animal bone	Yes	Ovis aries	Fernández et al. 2006
Oullins (Baume d')	AA61626	6381	76	Animal bone	Yes	Ovis aries	Fernández et al. 2006
Oullins (Baume d')	ETH 27975	6230	60	Animal bone	No	.	Van Willigen et al. 2010
Oullins (Baume d')	ETH 27974	6250	60	Animal bone	No	.	Van Willigen et al. 2010
Oullins (Baume d')	ETH 27973	6265	65	Animal bone	No	.	Van Willigen et al. 2010
Oullins (Baume d')	ETH 27972	6510	60	Animal bone	No	.	Van Willigen et al. 2010
Guixeres de Vilobi (Les)	OxA-26068	6655	45	Animal bone	Yes	Ovis aries	Oms et al. 2014
Guixeres de Vilobi (Les)	OxA-26069	6458	38	Animal bone	Yes	Ovis aries	Oms et al. 2014
Aigle (Grotte de l')	Beta-433199	6120	30	Animal bone	Yes	Suinae	unpublished ANR project Procome
Aigle (Grotte de l')	Beta-433200	6070	30	Animal bone	Yes	Ovis aries	unpublished ANR project Procome
Aigle (Grotte de l')	Beta-433201	5950	30	Animal bone	Yes	Caprinés	unpublished ANR project Procome
Aigle (Grotte de l')	Beta-433202	6160	30	Animal bone	Yes	Capreolus Capreolus	unpublished ANR project Procome
Aigle (Grotte de l')	Beta-433203	6130	30	Animal bone	Yes	Bos taurus	unpublished ANR project Procome
Camprafaud 20-18	Beta-433204	6260	30	Animal bone	Yes	Ovis aries	unpublished ANR project Procome
Camprafaud 20-18	Beta-433205	6210	30	Animal bone	Yes	Ovis aries	unpublished ANR project Procome
Camprafaud 20-18	Beta-433206	6210	30	Animal bone	Yes	Bos cf. taurus	unpublished ANR project Procome
Camprafaud 20-18	Beta-433207	6220	30	Animal bone	Yes	Bos taurus	unpublished ANR project Procome
Camprafaud 20-18	Beta-433208	6280	30	Animal bone	Yes	Bos taurus	unpublished ANR project Procome
Camprafaud 20-18	Beta-433209	6190	30	Animal bone	Yes	Bos taurus	unpublished ANR project Procome
Camprafaud 17	Beta-433211	5910	30	Animal bone	Yes	Bos taurus	unpublished ANR project Procome
Draga (La)	UBAR 313	6010	70	Seed	Yes	Cerealia	Bosch et al. 2011
Draga (La)	Hd 15451	6060	40	Seed	Yes	Cerealia	Bosch et al. 2011
Draga (La)	Oxa-20234	6127	33	Seed	Yes	Cerealia	Bosch et al. 2011
Draga (La)	OxA-20235	6143	33	Seed	Yes	Cerealia	Bosch et al. 2011
Draga (La)	Beta-indet	6184	27	Animal bone	Yes	Bos taurus	Bosch et al. 2011
Draga (La)	OxA-20231	6163	33	Seed	Yes	Cerealia	Bosch et al. 2011
Draga (La)	OxA-20232	6121	33	Seed	Yes	Cerealia	Bosch et al. 2011
Draga (La)	Oxa-20233	6179	33	Seed	Yes	Cerealia	Bosch et al. 2011
Draga (La)	Beta-278255	6270	40	Animal bone	Yes	Ovis aries	Bosch et al. 2011
Draga (La)	Beta-278256	6170	40	Animal bone	Yes	Ovis aries	Bosch et al. 2011
Frare c6-C5c (Cova del)	Beta 325690	6170	40	Animal bone	Yes	Ovis aries	Martins et al. 2015
Frare c6-C5c (Cova del)	Beta 325688	6070	30	Animal bone	Yes	Ovis aries	Martins et al. 2015
Gazel II	LY 4165 (SacA-7422)	6220	35	Animal bone	Yes	Bos taurus	Manen et Guilaine 2010
Gazel II	LY 4164 (SacA-7421)	6235	35	Animal bone	Yes	Bos taurus	Manen et Guilaine 2010
Gazel II	LY 4163 (SacA-7420)	6240	35	Animal bone	Yes	Caprinés	Manen et Guilaine 2010
Gazel II	Ly 4160 (SacA-7417)	6275	40	Animal bone	Yes	Bos taurus	Manen et Guilaine 2010
Ile de Corrège	Beta_398927	6280	30	Animal bone	Yes	Ovis aries	unpublished ANR project Procome
Ile de Corrège	Beta_398928	6210	30	Animal bone	Yes	Ovis aries	unpublished ANR project Procome
Ile de Corrège	Beta_398929	6320	30	Animal bone	Yes	Caprinés	unpublished ANR project Procome
Ile de Corrège	Beta_398930	6270	30	Animal bone	Yes	Ovis aries	unpublished ANR project Procome
Ile de Corrège	Beta_398931	6120	30	Animal bone	Yes	Bos taurus	unpublished ANR project Procome
Ile de Corrège	Beta_398932	6230	30	Animal bone	Yes	Cervus elaphus	unpublished ANR project Procome
Ile de Corrège	Beta_398933	6190	30	Animal bone	Yes	Cervus elaphus	unpublished ANR project Procome
Lombard (Grotte)	Ly-4156(SacA-7413)	6280	30	Animal bone	Yes	Cervus elaphus	Binder et Sénépart 2010
Lombard (Grotte)	Ly-4157(SacA-7414)	6165	35	Animal bone	Yes	Ovis aries	Binder et Sénépart 2010
Mas de Vignoles X	Erl-9579	6048	56	Seed	Yes	Hordeum sp.	unpublished ANR project Procome
Roussillonne Sud	Beta-433226	6020	30	Human bone	Yes	Homo Sapiens	unpublished ANR project Procome
Roussillonne Sud	Beta-433227	6000	30	Human bone	Yes	Homo Sapiens	unpublished ANR project Procome
Taï	GrA-25607	6130	40	Animal bone	Yes	Caprinés	unpublished, C. Manen
Taï	GrA-25613	6230	40	Animal bone	Yes	Ovis aries	unpublished, C. Manen
Taï	GrA-25614	6220	45	Animal bone	Yes	Caprinés	unpublished, C. Manen
Taï	GrA-25627	6285	45	Animal bone	Yes	Ovis aries	unpublished, C. Manen
Taï	Ly-4154(SacA-7411)	6295	30	Animal bone	Yes	Bos taurus	unpublished, C. Manen
Taï	Ly-4155(SacA-7412)	6310	35	Animal bone	Yes	Caprinés	unpublished, C. Manen
Taï	Ly-4152(SacA-7409)	6295	30	Seed	Yes	Triticum dicoccum	unpublished, C. Manen
Taï	Beta-398955	6250	30	Animal bone	Yes	Caprinés	unpublished ANR project Procome
Taï	Beta-398956	6180	30	Animal bone	Yes	Caprinés	unpublished ANR project Procome
Taï	Beta-398958	6120	30	Animal bone	Yes	Caprinés	unpublished ANR project Procome
Taï	UBA 9959	6193	41	Animal bone	Yes	Bos taurus	unpublished, C. Manen
Taï	UBA 9960	6292	32	Animal bone	Yes	Bos taurus	unpublished, C. Manen
Taï	UBA 9958	6284	42	Animal bone	Yes	Caprinés	unpublished, C. Manen
Taï	UBA 9961	6207	32	Animal bone	Yes	Bos taurus	unpublished, C. Manen
Taï	Beta-428094	6090	30	Charcoal	Yes	Juniperus sp.	unpublished ANR project Procome
Taï	Beta-428095	6130	30	Charcoal	Yes	Juniperus sp.	unpublished ANR project Procome
Taï	Beta-432165	6190	30	Seed	Yes	Hordeum sp.	unpublished ANR project Procome
Taï	Beta-432164	6140	30	Seed	Yes	Triticum aestivum durum turgidum	unpublished ANR project Procome
Mas Neuf	Beta-432170	6040	30	Seed	Yes	Hordeum sp.	unpublished ANR project Procome
Mas Neuf	Beta-432171	6080	30	Seed	Yes	Hordeum sp.	unpublished ANR project Procome
Frare C5a (Cova del)	Beta 325687	6020	40	Animal bone	Yes	Ovis aries	Martins et al. 2015
Esperit (Cova del')	Beta-432168	6150	30	Seed	Yes	Fabaceae	unpublished ANR project Procome
Jean Cros	Beta_398981	6070	30	Animal bone	Yes	Caprinés	Perrin et al 2017
Jean Cros	Beta-398983	5910	30	Animal bone	Yes	Cervus elaphus	Perrin et al 2017
