# Supplementary material for: The shaping of social and symbolic capital during the transition to farming in the Western Mediterranean: Archaeological network analyses of pottery decorations and personal ornaments
Source: PLoS One. 2023 Nov 8;18(11):e0294111. doi: 10.1371/journal.pone.0294111 (PMC10631656; doi:10.1371/journal.pone.0294111)
Supplement: S2 File — Cultural similarity, geographical and chronological distance matrices; complete node centralities score tables. (XLSX) [file pone.0294111.s004.xlsx]

## Sheet: A
	SC1	SC2	SC3	SC4	SC5	SC6	SC7	SC8	SC9	SC10	SC11	SC12	SC13	SC14	SC15	SC16	SC17	SC18	SC19	SC20	SC21	SC22	SC23	SC24	SC25	SC26	SC27	SC28	SC29	SC30	SC31	SC32	SC33	SC34	SC35	SC36	SC37	SC38	SC39	SC40	SC41	SC42	SC43	SC44
SC1	1	0.7029	0.861538	0.703297	0.567281	0.471329	0.137834	0.1273	0.459396	0.683222	0.311082	0.1667	0.111652	1.11022e-16	0.192865	0.0570513	0.0206186	2.22045e-16	0.107692	0.0153846	0.0153846	0.01875	0.0307692	0.244168	0.367251	0.586126	0.0945084	0.133714	0.277733	0.286895	0.145105	0.743828	0.388669	0.079143	0.644754	0.317999	0.748161	0.689154	-2.22045e-16	0.195971	0.134859	0.039169	0.0769231	0.86119
SC2	0.7029	1	0.786781	0.717174	0.754599	0.465226	0.167615	0.322887	0.530919	0.671873	0.474021	0.164258	0.168515	0.0655738	0.181516	0.0757058	0.0861923	0.0655738	0.142497	0.0655738	0.0655738	0.0843238	0.311475	0.229137	0.396177	0.533742	0.0849388	0.14524	0.290078	0.321949	0.109165	0.806138	0.629008	0.125976	0.815779	0.371081	0.775481	0.908003	0.0655738	0.147606	0.0986642	0.0499601	0	0.696721
SC3	0.861538	0.786781	1	0.68256	0.632537	0.42183	0.11478	0.127888	0.46908	0.619038	0.305301	0.111423	0.11568	0.0127389	0.128681	0.0405166	0.0333574	0.0127389	0.0896619	0.0127389	0.0127389	0.0314889	0.11465	0.224898	0.359736	0.521707	0.064483	0.127019	0.269527	0.302666	0.0745512	0.797067	0.451993	0.0731415	0.703379	0.336467	0.804348	0.723187	0.0127389	0.125417	0.073275	0.0301538	0	0.834981
SC4	0.703297	0.717174	0.68256	1	0.767002	0.566667	0.353061	0.305882	0.497046	0.828271	0.517676	0.267857	0.288725	0.113228	0.42236	0.219246	0.148355	0.191244	0.282051	0.163439	0.219048	0.174107	0.2	0.32553	0.492208	0.603798	0.206646	0.219258	0.425564	0.436772	0.287229	0.83588	0.623838	0.266475	0.847986	0.518724	0.755072	0.725052	0.142857	0.234921	0.226455	0.161814	0.133333	0.697828
SC5	0.567281	0.754599	0.632537	0.767002	1	0.521269	0.380601	0.387646	0.535924	0.632534	0.58834	0.195742	0.266294	0.0641628	0.284616	0.147496	0.103464	0.123504	0.309835	0.0910084	0.125196	0.0954128	0.299605	0.430886	0.546718	0.602725	0.241412	0.209657	0.503138	0.527126	0.190248	0.721695	0.659464	0.19231	0.826019	0.452163	0.783187	0.75895	0.0641628	0.223172	0.174231	0.154596	0.214397	0.622733
SC6	0.471329	0.465226	0.42183	0.566667	0.521269	1	0.576994	0.47148	0.564058	0.519327	0.578839	0.361244	0.505125	0.0824916	0.451252	0.438763	0.0866917	0.174487	0.306294	0.129347	0.287879	0.397538	0.0909091	0.279349	0.418831	0.597044	0.174903	0.161323	0.368421	0.378788	0.477273	0.587033	0.543549	0.235306	0.547841	0.602383	0.43083	0.486354	0.378788	0.297258	0.217552	0.116279	0.212121	0.411366
SC7	0.137834	0.167615	0.11478	0.353061	0.380601	0.576994	1	0.464386	0.186128	0.290133	0.542719	0.386278	0.613445	0.139078	0.5315	0.546202	0.173995	0.27946	0.481319	0.189289	0.370748	0.53125	0.201396	0.417963	0.341141	0.21247	0.327849	0.184857	0.344146	0.342782	0.423469	0.311343	0.329354	0.321531	0.277915	0.469685	0.297693	0.17835	0.5	0.243764	0.247543	0.187664	0.397959	0.192692
SC8	0.1273	0.322887	0.127888	0.305882	0.387646	0.47148	0.464386	1	0.379002	0.212135	0.626786	0.34791	0.561275	0.115468	0.393009	0.381944	0.150596	0.255851	0.468778	0.161798	0.264706	0.344975	0.420537	0.142559	0.194073	0.214483	0.148431	0.114622	0.210939	0.211329	0.456328	0.29503	0.43142	0.191473	0.341684	0.447744	0.226343	0.392279	0.313725	0.162232	0.177384	0.101055	0.27451	0.137172
SC9	0.459396	0.530919	0.46908	0.497046	0.535924	0.564058	0.186128	0.379002	1	0.458786	0.355289	0.233844	0.263031	0.0759494	0.20455	0.118847	0.0965679	0.101266	0.229796	0.0759494	0.0759494	0.0946994	0.21519	0.264708	0.44666	0.563796	0.11724	0.187935	0.273684	0.305556	0.290564	0.493965	0.549837	0.143063	0.567464	0.432223	0.441387	0.605472	0.0759494	0.263412	0.208082	0.0802847	0.338983	0.432155
SC10	0.683222	0.671873	0.619038	0.828271	0.632534	0.519327	0.290133	0.212135	0.458786	1	0.392366	0.405771	0.337019	0.257509	0.509643	0.317257	0.264713	0.299213	0.330345	0.307721	0.314961	0.26811	0.244094	0.265584	0.479551	0.557364	0.144179	0.20319	0.320928	0.315763	0.299034	0.747299	0.621406	0.357158	0.774612	0.524348	0.635912	0.6622	0.210236	0.182352	0.187302	0.08805	0.0314961	0.629587
SC11	0.311082	0.474021	0.305301	0.517676	0.58834	0.578839	0.542719	0.626786	0.355289	0.392366	1	0.269737	0.445414	0.037037	0.55097	0.330626	0.0721649	0.177419	0.31708	0.0872483	0.251412	0.285487	0.333185	0.354943	0.336335	0.288136	0.259306	0.168213	0.431401	0.443974	0.334746	0.459204	0.598315	0.19884	0.497439	0.579398	0.41378	0.463838	0.254237	0.207762	0.15882	0.139186	0.186441	0.268546
SC12	0.1667	0.164258	0.111423	0.267857	0.195742	0.361244	0.386278	0.34791	0.233844	0.405771	0.269737	1	0.619195	0.654971	0.591247	0.44152	0.711951	0.764007	0.73168	0.684961	0.779762	0.426316	0.559211	0.121175	0.34674	0.175856	0.202318	0.158627	0.167105	0.152778	0.421651	0.281212	0.365128	0.664032	0.270113	0.525294	0.127002	0.210853	0.311404	0.190998	0.242564	0.0894486	0.0789474	0.1436
SC13	0.111652	0.168515	0.11568	0.288725	0.266294	0.505125	0.613445	0.561275	0.263031	0.337019	0.445414	0.619195	1	0.397331	0.566496	0.638072	0.432459	0.567125	0.702715	0.424053	0.526961	0.588971	0.520124	0.155618	0.262701	0.134834	0.217058	0.116026	0.183978	0.193627	0.399064	0.265732	0.349648	0.459534	0.254633	0.559252	0.212916	0.220954	0.526471	0.149977	0.200813	0.110325	0.147059	0.159453
SC14	1.11022e-16	0.0655738	0.0127389	0.113228	0.0641628	0.0824916	0.139078	0.115468	0.0759494	0.257509	0.037037	0.654971	0.397331	1	0.37037	0.259259	0.902253	0.605735	0.505983	0.585384	0.751323	0.293287	0.657895	0.0106082	0.241477	0.0245399	0.103263	0.0533643	0.0421053	0.0277778	0.173401	0.0835487	0.214283	0.560527	0.144388	0.260338	0.0217391	0.0559006	0.203704	0.0396825	0.0967742	0.0327696	0	0.0254958
SC15	0.192865	0.181516	0.128681	0.42236	0.284616	0.451252	0.5315	0.393009	0.20455	0.509643	0.55097	0.591247	0.566496	0.37037	1	0.503623	0.399372	0.505844	0.46087	0.420582	0.572464	0.504891	0.391304	0.205394	0.363431	0.198453	0.289836	0.204698	0.264683	0.252013	0.458827	0.325244	0.43152	0.517605	0.333097	0.585479	0.181159	0.171843	0.384058	0.213596	0.236144	0.158087	0.115942	0.176089
SC16	0.0570513	0.0757058	0.0405166	0.219246	0.147496	0.438763	0.546202	0.381944	0.118847	0.317257	0.330626	0.44152	0.638072	0.259259	0.503623	1	0.263674	0.365143	0.395406	0.309471	0.430556	0.839583	0.243056	0.081693	0.11792	0.100929	0.0875646	0.106664	0.118494	0.101852	0.387626	0.232235	0.316151	0.352069	0.221136	0.492786	0.0564614	0.104512	0.7875	0.116071	0.173163	0.102214	0.0625	0.0728281
SC17	0.0206186	0.0861923	0.0333574	0.148355	0.103464	0.0866917	0.173995	0.150596	0.0965679	0.264713	0.0721649	0.711951	0.432459	0.902253	0.399372	0.263674	1	0.666445	0.579857	0.618522	0.734904	0.289369	0.709441	0.041536	0.272405	0.0245399	0.134191	0.0777262	0.0826913	0.0793242	0.156982	0.0877487	0.224471	0.564243	0.148588	0.264538	0.0721649	0.0765192	0.187285	0.0396825	0.0967742	0.0618393	0.0309278	0.0564236
SC18	2.22045e-16	0.0655738	0.0127389	0.191244	0.123504	0.174487	0.27946	0.255851	0.101266	0.299213	0.177419	0.764007	0.567125	0.605735	0.505844	0.365143	0.666445	1	0.679156	0.83373	0.695084	0.397782	0.525467	0.0912534	0.298754	0.0567979	0.183908	0.0939675	0.0904924	0.0761649	0.265396	0.162791	0.243114	0.580537	0.144691	0.352333	0.0701262	0.068323	0.295699	0.0719406	0.129032	0.0882664	0.0483871	0.0993786
SC19	0.107692	0.142497	0.0896619	0.282051	0.309835	0.306294	0.481319	0.468778	0.229796	0.330345	0.31708	0.73168	0.702715	0.505983	0.46087	0.395406	0.579857	0.679156	1	0.586835	0.604762	0.328365	0.533198	0.231297	0.264829	0.116848	0.194044	0.0931108	0.225911	0.246866	0.351748	0.255098	0.339014	0.536655	0.244	0.477521	0.272575	0.182513	0.284615	0.13199	0.164728	0.0772239	0.292308	0.117564
SC20	0.0153846	0.0655738	0.0127389	0.163439	0.0910084	0.129347	0.189289	0.161798	0.0759494	0.307721	0.0872483	0.684961	0.424053	0.585384	0.420582	0.309471	0.618522	0.83373	0.586835	1	0.629594	0.320008	0.460085	0.0374538	0.224603	0.0480298	0.130109	0.0802099	0.0689509	0.0546234	0.220256	0.130404	0.263971	0.600671	0.168181	0.307194	0.0250948	0.0559006	0.227069	0.0631725	0.120264	0.0596152	0.0268456	0.0345172
SC21	0.0153846	0.0655738	0.0127389	0.219048	0.125196	0.287879	0.370748	0.264706	0.0759494	0.314961	0.251412	0.779762	0.526961	0.751323	0.572464	0.430556	0.734904	0.695084	0.604762	0.629594	1	0.422917	0.625313	0.0555163	0.267857	0.110429	0.222311	0.0788863	0.105263	0.0925926	0.422078	0.209302	0.356173	0.692873	0.221704	0.509015	0.0217391	0.0559006	0.333333	0.15873	0.215822	0.151817	0.119048	0.0311615
SC22	0.01875	0.0843238	0.0314889	0.174107	0.0954128	0.397538	0.53125	0.344975	0.0946994	0.26811	0.285487	0.426316	0.588971	0.293287	0.504891	0.839583	0.289369	0.397782	0.328365	0.320008	0.422917	1	0.26875	0.0418582	0.213068	0.0432899	0.134513	0.0846143	0.0733553	0.0590278	0.331818	0.181541	0.220659	0.328691	0.163441	0.344175	0.0529891	0.0746506	0.879167	0.0584325	0.115524	0.0640196	0.0125	0.0567458
SC23	0.0307692	0.311475	0.11465	0.2	0.299605	0.0909091	0.201396	0.420537	0.21519	0.244094	0.333185	0.559211	0.520124	0.657895	0.391304	0.243056	0.709441	0.525467	0.533198	0.460085	0.625313	0.26875	1	0.0895556	0.320425	0.0245399	0.179976	0.0777262	0.121053	0.143762	0.136364	0.139535	0.427545	0.473508	0.287048	0.320388	0.165904	0.312847	0.166667	0.0357143	0.0896057	0.0602537	0.0789474	0.0849858
SC24	0.244168	0.229137	0.224898	0.32553	0.430886	0.279349	0.417963	0.142559	0.264708	0.265584	0.354943	0.121175	0.155618	0.0106082	0.205394	0.081693	0.041536	0.0912534	0.231297	0.0374538	0.0555163	0.0418582	0.0895556	1	0.61849	0.385306	0.456398	0.186775	0.400279	0.420844	0.118394	0.263437	0.277808	0.109208	0.272242	0.268741	0.392442	0.242467	0.0106082	0.222831	0.161323	0.124189	0.448517	0.314485
SC25	0.367251	0.396177	0.359736	0.492208	0.546718	0.418831	0.341141	0.194073	0.44666	0.479551	0.336335	0.34674	0.262701	0.241477	0.363431	0.11792	0.272405	0.298754	0.264829	0.224603	0.267857	0.213068	0.320425	0.61849	1	0.516463	0.536962	0.245936	0.40769	0.415584	0.15138	0.419888	0.432899	0.271118	0.433695	0.316208	0.478084	0.409109	0.123485	0.24283	0.202426	0.144962	0.157468	0.471261
SC26	0.586126	0.533742	0.521707	0.603798	0.602725	0.597044	0.21247	0.214483	0.563796	0.557364	0.288136	0.175856	0.134834	0.0245399	0.198453	0.100929	0.0245399	0.0567979	0.116848	0.0480298	0.110429	0.0432899	0.0245399	0.385306	0.516463	1	0.269061	0.291247	0.415693	0.42212	0.331567	0.574119	0.4516	0.160765	0.615122	0.376139	0.509202	0.595854	0.0245399	0.425723	0.378404	0.214231	0.245399	0.61401
SC27	0.0945084	0.0849388	0.064483	0.206646	0.241412	0.174903	0.327849	0.148431	0.11724	0.144179	0.259306	0.202318	0.217058	0.103263	0.289836	0.0875646	0.134191	0.183908	0.194044	0.130109	0.222311	0.134513	0.179976	0.456398	0.536962	0.269061	1	0.126559	0.229452	0.239921	0.289227	0.10686	0.24478	0.377339	0.147863	0.282434	0.165847	0.0874757	0.0693488	0.342798	0.333432	0.301698	0.334823	0.157259
SC28	0.133714	0.14524	0.127019	0.219258	0.209657	0.161323	0.184857	0.114622	0.187935	0.20319	0.168213	0.158627	0.116026	0.0533643	0.204698	0.106664	0.0777262	0.0939675	0.0931108	0.0802099	0.0788863	0.0846143	0.0777262	0.186775	0.245936	0.291247	0.126559	1	0.673477	0.633497	0.144748	0.190363	0.203204	0.129222	0.197216	0.194896	0.142691	0.17655	0.0533643	0.261283	0.350872	0.180819	0.049884	0.218423
SC29	0.277733	0.290078	0.269527	0.425564	0.503138	0.368421	0.344146	0.210939	0.273684	0.320928	0.431401	0.167105	0.183978	0.0421053	0.264683	0.118494	0.0826913	0.0904924	0.225911	0.0689509	0.105263	0.0733553	0.121053	0.400279	0.40769	0.415693	0.229452	0.673477	1	0.944639	0.173445	0.351775	0.374409	0.169022	0.368421	0.368421	0.421739	0.279895	0.0421053	0.262176	0.338917	0.187849	0.2	0.33559
SC30	0.286895	0.321949	0.302666	0.436772	0.527126	0.378788	0.342782	0.211329	0.305556	0.315763	0.443974	0.152778	0.193627	0.0277778	0.252013	0.101852	0.0793242	0.0761649	0.246866	0.0546234	0.0925926	0.0590278	0.143762	0.420844	0.415584	0.42212	0.239921	0.633497	0.944639	1	0.151515	0.361326	0.390408	0.156351	0.38313	0.371899	0.462963	0.308719	0.0277778	0.253307	0.330048	0.17898	0.212963	0.334225
SC31	0.145105	0.109165	0.0745512	0.287229	0.190248	0.477273	0.423469	0.456328	0.290564	0.299034	0.334746	0.421651	0.399064	0.173401	0.458827	0.387626	0.156982	0.265396	0.351748	0.220256	0.422078	0.331818	0.136364	0.118394	0.15138	0.331567	0.289227	0.144748	0.173445	0.151515	1	0.277484	0.438078	0.589384	0.293386	0.638791	0.0899209	0.167561	0.281818	0.645743	0.670794	0.511099	0.421803	0.126255
SC32	0.743828	0.806138	0.797067	0.83588	0.721695	0.587033	0.311343	0.29503	0.493965	0.747299	0.459204	0.281212	0.265732	0.0835487	0.325244	0.232235	0.0877487	0.162791	0.255098	0.130404	0.209302	0.181541	0.139535	0.263437	0.419888	0.574119	0.10686	0.190363	0.351775	0.361326	0.277484	1	0.584849	0.203762	0.814985	0.535335	0.80637	0.751408	0.162791	0.205242	0.167097	0.103066	0.0465116	0.728836
SC33	0.388669	0.629008	0.451993	0.623838	0.659464	0.543549	0.329354	0.43142	0.549837	0.621406	0.598315	0.365128	0.349648	0.214283	0.43152	0.316151	0.224471	0.243114	0.339014	0.263971	0.356173	0.220659	0.427545	0.277808	0.432899	0.4516	0.24478	0.203204	0.374409	0.390408	0.438078	0.584849	1	0.464755	0.743915	0.736085	0.453606	0.641306	0.164671	0.332383	0.337333	0.232602	0.179641	0.379664
SC34	0.079143	0.125976	0.0731415	0.266475	0.19231	0.235306	0.321531	0.191473	0.143063	0.357158	0.19884	0.664032	0.459534	0.560527	0.517605	0.352069	0.564243	0.580537	0.536655	0.600671	0.692873	0.328691	0.473508	0.109208	0.271118	0.160765	0.377339	0.129222	0.169022	0.156351	0.589384	0.203762	0.464755	1	0.285462	0.550987	0.0854975	0.123015	0.217002	0.445723	0.502814	0.41897	0.269423	0.0848527
SC35	0.644754	0.815779	0.703379	0.847986	0.826019	0.547841	0.277915	0.341684	0.567464	0.774612	0.497439	0.270113	0.254633	0.144388	0.333097	0.221136	0.148588	0.144691	0.244	0.168181	0.221704	0.163441	0.287048	0.272242	0.433695	0.615122	0.147863	0.197216	0.368421	0.38313	0.293386	0.814985	0.743915	0.285462	1	0.555301	0.700294	0.831486	0.14084	0.242744	0.247694	0.133567	0.084014	0.629761
SC36	0.317999	0.371081	0.336467	0.518724	0.452163	0.602383	0.469685	0.447744	0.432223	0.524348	0.579398	0.525294	0.559252	0.260338	0.585479	0.492786	0.264538	0.352333	0.477521	0.307194	0.509015	0.344175	0.320388	0.268741	0.316208	0.376139	0.282434	0.194896	0.368421	0.371899	0.638791	0.535335	0.736085	0.550987	0.555301	1	0.341705	0.418621	0.294175	0.411157	0.416107	0.270146	0.252427	0.291083
SC37	0.748161	0.775481	0.804348	0.755072	0.783187	0.43083	0.297693	0.226343	0.441387	0.635912	0.41378	0.127002	0.212916	0.0217391	0.181159	0.0564614	0.0721649	0.0701262	0.272575	0.0250948	0.0217391	0.0529891	0.165904	0.392442	0.478084	0.509202	0.165847	0.142691	0.421739	0.462963	0.0899209	0.80637	0.453606	0.0854975	0.700294	0.341705	1	0.701863	0.0217391	0.123016	0.0740741	0.0544397	0.173913	0.776881
SC38	0.689154	0.908003	0.723187	0.725052	0.75895	0.486354	0.17835	0.392279	0.605472	0.6622	0.463838	0.210853	0.220954	0.0559006	0.171843	0.104512	0.0765192	0.068323	0.182513	0.0559006	0.0559006	0.0746506	0.312847	0.242467	0.409109	0.595854	0.0874757	0.17655	0.279895	0.308719	0.167561	0.751408	0.641306	0.123015	0.831486	0.418621	0.701863	1	0.0559006	0.220842	0.178707	0.0689763	0.0496894	0.673526
SC39	-2.22045e-16	0.0655738	0.0127389	0.142857	0.0641628	0.378788	0.5	0.313725	0.0759494	0.210236	0.254237	0.311404	0.526471	0.203704	0.384058	0.7875	0.187285	0.295699	0.284615	0.227069	0.333333	0.879167	0.166667	0.0106082	0.123485	0.0245399	0.0693488	0.0533643	0.0421053	0.0277778	0.281818	0.162791	0.164671	0.217002	0.14084	0.294175	0.0217391	0.0559006	1	0.0396825	0.0967742	0.0327696	0	0.0254958
SC40	0.195971	0.147606	0.125417	0.234921	0.223172	0.297258	0.243764	0.162232	0.263412	0.182352	0.207762	0.190998	0.149977	0.0396825	0.213596	0.116071	0.0396825	0.0719406	0.13199	0.0631725	0.15873	0.0584325	0.0357143	0.222831	0.24283	0.425723	0.342798	0.261283	0.262176	0.253307	0.645743	0.205242	0.332383	0.445723	0.242744	0.411157	0.123016	0.220842	0.0396825	1	0.817226	0.781595	0.346045	0.230946
SC41	0.134859	0.0986642	0.073275	0.226455	0.174231	0.217552	0.247543	0.177384	0.208082	0.187302	0.15882	0.242564	0.200813	0.0967742	0.236144	0.173163	0.0967742	0.129032	0.164728	0.120264	0.215822	0.115524	0.0896057	0.161323	0.202426	0.378404	0.333432	0.350872	0.338917	0.330048	0.670794	0.167097	0.337333	0.502814	0.247694	0.416107	0.0740741	0.178707	0.0967742	0.817226	1	0.691093	0.315281	0.178804
SC42	0.039169	0.0499601	0.0301538	0.161814	0.154596	0.116279	0.187664	0.101055	0.0802847	0.08805	0.139186	0.0894486	0.110325	0.0327696	0.158087	0.102214	0.0618393	0.0882664	0.0772239	0.0596152	0.151817	0.0640196	0.0602537	0.124189	0.144962	0.214231	0.301698	0.180819	0.187849	0.17898	0.511099	0.103066	0.232602	0.41897	0.133567	0.270146	0.0544397	0.0689763	0.0327696	0.781595	0.691093	1	0.291782	0.13784
SC43	0.0769231	0	0	0.133333	0.214397	0.212121	0.397959	0.27451	0.338983	0.0314961	0.186441	0.0789474	0.147059	0	0.115942	0.0625	0.0309278	0.0483871	0.292308	0.0268456	0.119048	0.0125	0.0789474	0.448517	0.157468	0.245399	0.334823	0.049884	0.2	0.212963	0.421803	0.0465116	0.179641	0.269423	0.084014	0.252427	0.173913	0.0496894	0	0.346045	0.315281	0.291782	1	0.092068
SC44	0.86119	0.696721	0.834981	0.697828	0.622733	0.411366	0.192692	0.137172	0.432155	0.629587	0.268546	0.1436	0.159453	0.0254958	0.176089	0.0728281	0.0564236	0.0993786	0.117564	0.0345172	0.0311615	0.0567458	0.0849858	0.314485	0.471261	0.61401	0.157259	0.218423	0.33559	0.334225	0.126255	0.728836	0.379664	0.0848527	0.629761	0.291083	0.776881	0.673526	0.0254958	0.230946	0.178804	0.13784	0.092068	1

## Sheet: B
	SC1	SC2	SC3	SC4	SC5	SC6	SC7	SC8	SC9	SC10	SC11	SC12	SC13	SC14	SC15	SC16	SC17	SC18	SC19	SC20	SC21	SC22	SC23	SC24	SC25	SC26	SC27	SC28	SC29	SC30	SC31	SC32	SC33	SC34	SC35	SC36	SC37	SC38	SC39	SC40	SC41	SC42	SC43	SC44
SC1	0	44.6076	41.9157	406.599	361.378	83.9982	86.1932	87.0001	77.4012	457.795	355.207	194.019	245.218	268.971	220.891	332.147	194.019	220.891	103.701	0	313.044	313.044	313.044	1241.23	1351.5	217.539	1105.69	217.539	586.369	586.369	105.22	28.1537	358.334	358.334	370.976	370.976	351.835	161.294	68.8156	1222.82	1222.82	963.122	509.246	736.446
SC2	44.6076	0	3.45708	451.192	401.806	128.042	128.533	130.631	35.1651	502.402	394.858	226.058	284.059	307.24	256.871	374.31	226.058	256.871	148.251	44.6076	354.985	354.985	354.985	1276.89	1388.69	257.523	1145.21	257.523	630.971	630.971	119.785	27.0919	320.588	320.588	330.652	330.652	392.433	201.844	111.945	1260.85	1260.85	1003.47	553.84	777.897
SC3	41.9157	3.45708	0	448.504	400.145	125.613	126.451	128.308	38.5814	499.668	393.311	225.332	282.594	305.859	255.745	372.356	225.332	255.745	145.433	41.9157	353.068	353.068	353.068	1273.44	1385.25	255.89	1141.81	255.89	628.2	628.2	120.31	23.635	321.69	321.69	332.162	332.162	390.744	200.101	109.706	1257.41	1257.41	1000.1	551.05	774.58
SC4	406.599	451.192	448.504	0	171.312	324.12	327.595	322.517	482.078	52.1904	186.647	308.622	231.096	227.188	269.277	140.814	308.622	269.277	303.431	406.599	153.802	153.802	153.802	959.977	1047.37	235.344	778.792	235.344	180.962	180.962	402.943	430.276	741.127	741.127	762.965	762.965	168.862	271.372	341.559	911.906	911.906	630.033	105.395	399.83
SC5	361.378	401.806	400.145	171.312	0	281.169	275.446	276.743	424.436	208.299	16.3194	195.598	119.585	99.5789	154.51	47.4146	195.598	154.51	276.389	361.378	57.1401	57.1401	57.1401	1129.78	1214.18	144.301	943.156	144.301	312.881	312.881	314.265	389.217	719.316	719.316	732.157	732.157	10.0626	200.158	293.287	1078.34	1078.34	794.603	254.264	567.273
SC6	83.9982	128.042	125.613	324.12	281.169	0	16.8634	6.00397	157.971	375.709	276.305	136.908	169.227	193.662	152.182	249.527	136.908	152.182	31.0272	83.9982	230.776	230.776	230.776	1187.57	1293.77	139.753	1042.18	139.753	504.567	504.567	111.016	110.302	438.619	438.619	453.34	453.34	271.405	84.1781	18.2844	1163.11	1163.11	897.521	427.718	668.089
SC7	86.1932	128.533	126.451	327.595	275.446	16.8634	0	11.7941	156.063	379.497	269.703	122.463	160.788	184.98	140.72	246.046	122.463	140.72	46.0444	86.1932	226.881	226.881	226.881	1200.54	1305.97	132.193	1053.22	132.193	508.446	508.446	96.4935	113.818	443.901	443.901	457.152	457.152	265.84	75.8561	18.0361	1174.95	1174.95	908.109	431.944	678.082
SC8	87.0001	130.631	128.308	322.517	276.743	6.00397	11.7941	0	159.819	374.23	271.658	130.911	164.111	188.509	146.496	245.691	130.911	146.496	34.4326	87.0001	226.815	226.815	226.815	1189.99	1295.8	134.805	1043.66	134.805	503.142	503.142	107.658	113.787	442.785	442.785	457.099	457.099	267.017	78.9732	19.0475	1164.97	1164.97	898.793	426.406	669.088
SC9	77.4012	35.1651	38.5814	482.078	424.436	157.971	156.063	159.819	0	533.598	416.517	241.325	305.411	327.756	275.439	399.488	241.325	275.439	180.565	77.4012	379.896	379.896	379.896	1311.71	1423.74	280.438	1180.37	280.438	662.392	662.392	125.611	62.0785	305.932	305.932	311.886	311.886	415.324	226.036	140.793	1295.97	1295.97	1038.57	585.426	812.801
SC10	457.795	502.402	499.668	52.1904	208.299	375.709	379.497	374.23	533.598	0	224.4	359.192	280.561	274.843	319.217	185.047	359.192	319.217	354.369	457.795	200.188	200.188	200.188	922.162	1005.92	286.41	735.402	286.41	128.949	128.949	455.068	481.085	788.608	788.608	811.418	811.418	207.744	323.489	393.259	870.116	870.116	586.725	53.3288	359.021
SC11	355.207	394.858	393.311	186.647	16.3194	276.305	269.703	271.658	416.517	224.4	0	184.36	111.108	89.4512	144.036	56.3973	184.36	144.036	273.285	355.207	61.1254	61.1254	61.1254	1145.63	1230.31	137.668	959.386	137.668	329.075	329.075	304.151	383.193	713.489	713.489	725.472	725.472	18.3817	193.969	287.661	1094.49	1094.49	810.816	270.562	583.316
SC12	194.019	226.058	225.332	308.622	195.598	136.908	122.463	130.911	241.325	359.192	184.36	0	81.0795	96.323	42.0784	185.472	0	42.0784	153.653	194.019	166.242	166.242	166.242	1242.78	1339.91	74.0744	1077.45	74.0744	483.024	483.024	121.294	221.527	545.981	545.981	553.212	553.212	188.012	71.6396	138.371	1206.02	1206.02	929.424	412.103	697.099
SC13	245.218	284.059	282.594	231.096	119.585	169.227	160.788	164.111	305.411	280.561	111.108	81.0795	0	24.5149	39.2903	104.46	81.0795	39.2903	171.55	245.218	85.1623	85.1623	85.1623	1177.5	1271.12	30.3911	1005.9	30.3911	402.775	402.775	195.35	273.327	603.49	603.49	614.71	614.71	110.938	85.1685	178.824	1136.48	1136.48	857.412	333.026	625.498
SC14	268.971	307.24	305.859	227.188	99.5789	193.662	184.98	188.509	327.756	274.843	89.4512	96.323	24.5149	0	54.932	92.5829	96.323	54.932	195.967	268.971	75.0551	75.0551	75.0551	1180.13	1271.76	54.7781	1004.99	54.7781	393.861	393.861	214.844	297.108	627.091	627.091	637.814	637.814	91.7374	109.538	203.007	1136.75	1136.75	856.316	326.397	625.004
SC15	220.891	256.871	255.745	269.277	154.51	152.182	140.72	146.496	275.439	319.217	144.036	42.0784	39.2903	54.932	0	143.465	42.0784	0	161.377	220.891	124.343	124.343	124.343	1210.81	1305.97	41.0721	1041.88	41.0721	441.978	441.978	160.121	248.979	577.434	577.434	586.658	586.658	146.61	71.0858	158.318	1171.63	1171.63	893.562	371.862	661.405
SC16	332.147	374.31	372.356	140.814	47.4146	249.527	246.046	245.691	399.488	185.047	56.3973	185.472	104.46	92.5829	143.465	0	185.472	143.465	240.874	332.147	19.889	19.889	19.889	1100.29	1188.18	121.391	919.216	121.391	301.429	301.429	297.326	359.405	687.866	687.866	702.789	702.789	39.0995	173.493	263.354	1052.68	1052.68	770.454	235.365	540.624
SC17	194.019	226.058	225.332	308.622	195.598	136.908	122.463	130.911	241.325	359.192	184.36	0	81.0795	96.323	42.0784	185.472	0	42.0784	153.653	194.019	166.242	166.242	166.242	1242.78	1339.91	74.0744	1077.45	74.0744	483.024	483.024	121.294	221.527	545.981	545.981	553.212	553.212	188.012	71.6396	138.371	1206.02	1206.02	929.424	412.103	697.099
SC18	220.891	256.871	255.745	269.277	154.51	152.182	140.72	146.496	275.439	319.217	144.036	42.0784	39.2903	54.932	0	143.465	42.0784	0	161.377	220.891	124.343	124.343	124.343	1210.81	1305.97	41.0721	1041.88	41.0721	441.978	441.978	160.121	248.979	577.434	577.434	586.658	586.658	146.61	71.0858	158.318	1171.63	1171.63	893.562	371.862	661.405
SC19	103.701	148.251	145.433	303.431	276.389	31.0272	46.0444	34.4326	180.565	354.369	273.285	153.653	171.55	195.967	161.377	240.874	153.653	161.377	0	103.701	223.113	223.113	223.113	1156.75	1263.27	141.191	1012.39	141.191	482.796	482.796	141.944	126.866	448.29	448.29	465.572	465.572	266.414	90.3413	47.9332	1132.81	1132.81	868.076	405.625	639.174
SC20	0	44.6076	41.9157	406.599	361.378	83.9982	86.1932	87.0001	77.4012	457.795	355.207	194.019	245.218	268.971	220.891	332.147	194.019	220.891	103.701	0	313.044	313.044	313.044	1241.23	1351.5	217.539	1105.69	217.539	586.369	586.369	105.22	28.1537	358.334	358.334	370.976	370.976	351.835	161.294	68.8156	1222.82	1222.82	963.122	509.246	736.446
SC21	313.044	354.985	353.068	153.802	57.1401	230.776	226.881	226.815	379.896	200.188	61.1254	166.242	85.1623	75.0551	124.343	19.889	166.242	124.343	223.113	313.044	0	0	0	1111.32	1200.64	101.502	932.565	101.502	318.99	318.99	277.457	340.418	669.319	669.319	683.852	683.852	47.3219	153.864	244.299	1065.33	1065.33	783.811	251.43	553.255
SC22	313.044	354.985	353.068	153.802	57.1401	230.776	226.881	226.815	379.896	200.188	61.1254	166.242	85.1623	75.0551	124.343	19.889	166.242	124.343	223.113	313.044	0	0	0	1111.32	1200.64	101.502	932.565	101.502	318.99	318.99	277.457	340.418	669.319	669.319	683.852	683.852	47.3219	153.864	244.299	1065.33	1065.33	783.811	251.43	553.255
SC23	313.044	354.985	353.068	153.802	57.1401	230.776	226.881	226.815	379.896	200.188	61.1254	166.242	85.1623	75.0551	124.343	19.889	166.242	124.343	223.113	313.044	0	0	0	1111.32	1200.64	101.502	932.565	101.502	318.99	318.99	277.457	340.418	669.319	669.319	683.852	683.852	47.3219	153.864	244.299	1065.33	1065.33	783.811	251.43	553.255
SC24	1241.23	1276.89	1273.44	959.977	1129.78	1187.57	1200.54	1189.99	1311.71	922.162	1145.63	1242.78	1177.5	1180.13	1210.81	1100.29	1242.78	1210.81	1156.75	1241.23	1111.32	1111.32	1111.32	0	135.553	1170.8	233.571	1170.8	845.534	845.534	1296.47	1249.8	1415.64	1415.64	1455.58	1455.58	1128.3	1182.76	1204.59	118.743	118.743	356.136	881.421	564.282
SC25	1351.5	1388.69	1385.25	1047.37	1214.18	1293.77	1305.97	1295.8	1423.74	1005.92	1230.31	1339.91	1271.12	1271.76	1305.97	1188.18	1339.91	1305.97	1263.27	1351.5	1200.64	1200.64	1200.64	135.553	0	1266.81	275.345	1266.81	917.337	917.337	1400.99	1361.67	1540.74	1540.74	1580.1	1580.1	1213.6	1282.96	1311.2	136.033	136.033	421.088	961.494	647.557
SC26	217.539	257.523	255.89	235.344	144.301	139.753	132.193	134.805	280.438	286.41	137.668	74.0744	30.3911	54.7781	41.0721	121.391	74.0744	41.0721	141.191	217.539	101.502	101.502	101.502	1170.8	1266.81	0	1003.68	0	411.729	411.729	176.172	245.53	575.831	575.831	587.99	587.99	135.009	56.3528	150.2	1132.7	1132.7	855.565	339.551	623.267
SC27	1105.69	1145.21	1141.81	778.792	943.156	1042.18	1053.22	1043.66	1180.37	735.402	959.386	1077.45	1005.9	1004.99	1041.88	919.216	1077.45	1041.88	1012.39	1105.69	932.565	932.565	932.565	233.571	275.345	1003.68	0	1003.68	642.752	642.752	1146.38	1118.53	1328.56	1328.56	1365.56	1365.56	943.055	1023.95	1060.06	140.817	140.817	148.765	689.394	380.479
SC28	217.539	257.523	255.89	235.344	144.301	139.753	132.193	134.805	280.438	286.41	137.668	74.0744	30.3911	54.7781	41.0721	121.391	74.0744	41.0721	141.191	217.539	101.502	101.502	101.502	1170.8	1266.81	0	1003.68	0	411.729	411.729	176.172	245.53	575.831	575.831	587.99	587.99	135.009	56.3528	150.2	1132.7	1132.7	855.565	339.551	623.267
SC29	586.369	630.971	628.2	180.962	312.881	504.567	508.446	503.142	662.392	128.949	329.075	483.024	402.775	393.861	441.978	301.429	483.024	441.978	482.796	586.369	318.99	318.99	318.99	845.534	917.337	411.729	642.752	411.729	0	0	582.963	609.301	912.036	912.036	936.299	936.299	315.204	451.45	522.164	781.458	781.458	496.501	77.3193	286.362
SC30	586.369	630.971	628.2	180.962	312.881	504.567	508.446	503.142	662.392	128.949	329.075	483.024	402.775	393.861	441.978	301.429	483.024	441.978	482.796	586.369	318.99	318.99	318.99	845.534	917.337	411.729	642.752	411.729	0	0	582.963	609.301	912.036	912.036	936.299	936.299	315.204	451.45	522.164	781.458	781.458	496.501	77.3193	286.362
SC31	105.22	119.785	120.31	402.943	314.265	111.016	96.4935	107.658	125.611	455.068	304.151	121.294	195.35	214.844	160.121	297.326	121.294	160.121	141.944	105.22	277.457	277.457	277.457	1296.47	1400.99	176.172	1146.38	176.172	582.963	582.963	0	126.185	431.314	431.314	435.536	435.536	306.004	131.581	96.2654	1269.46	1269.46	1000.47	508.338	769.419
SC32	28.1537	27.0919	23.635	430.276	389.217	110.302	113.818	113.787	62.0785	481.085	383.193	221.527	273.327	297.108	248.979	359.405	221.527	248.979	126.866	28.1537	340.418	340.418	340.418	1249.8	1361.67	245.53	1118.53	245.53	609.301	609.301	126.185	0	330.302	330.302	343.438	343.438	379.637	189.237	96.1534	1233.91	1233.91	977.014	532.049	751.877
SC33	358.334	320.588	321.69	741.127	719.316	438.619	443.901	442.785	305.932	788.608	713.489	545.981	603.49	627.091	577.434	687.866	545.981	577.434	448.29	358.334	669.319	669.319	669.319	1415.64	1540.74	575.831	1328.56	575.831	912.036	912.036	431.314	330.302	0	0	42.8878	42.8878	709.666	519.522	426.031	1424.76	1424.76	1200.35	835.528	995.593
SC34	358.334	320.588	321.69	741.127	719.316	438.619	443.901	442.785	305.932	788.608	713.489	545.981	603.49	627.091	577.434	687.866	545.981	577.434	448.29	358.334	669.319	669.319	669.319	1415.64	1540.74	575.831	1328.56	575.831	912.036	912.036	431.314	330.302	0	0	42.8878	42.8878	709.666	519.522	426.031	1424.76	1424.76	1200.35	835.528	995.593
SC35	370.976	330.652	332.162	762.965	732.157	453.34	457.152	457.099	311.886	811.418	725.472	553.212	614.71	637.814	586.658	702.789	553.212	586.658	465.572	370.976	683.852	683.852	683.852	1455.58	1580.1	587.99	1365.56	587.99	936.299	936.299	435.536	343.438	42.8878	42.8878	0	0	722.684	532.004	439.584	1463.27	1463.27	1236.03	859.403	1028.79
SC36	370.976	330.652	332.162	762.965	732.157	453.34	457.152	457.099	311.886	811.418	725.472	553.212	614.71	637.814	586.658	702.789	553.212	586.658	465.572	370.976	683.852	683.852	683.852	1455.58	1580.1	587.99	1365.56	587.99	936.299	936.299	435.536	343.438	42.8878	42.8878	0	0	722.684	532.004	439.584	1463.27	1463.27	1236.03	859.403	1028.79
SC37	351.835	392.433	390.744	168.862	10.0626	271.405	265.84	267.017	415.324	207.744	18.3817	188.012	110.938	91.7374	146.61	39.0995	188.012	146.61	266.414	351.835	47.3219	47.3219	47.3219	1128.3	1213.6	135.009	943.055	135.009	315.204	315.204	306.004	379.637	709.666	709.666	722.684	722.684	0	190.688	283.652	1077.83	1077.83	794.419	254.848	566.395
SC38	161.294	201.844	200.101	271.372	200.158	84.1781	75.8561	78.9732	226.036	323.489	193.969	71.6396	85.1685	109.538	71.0858	173.493	71.6396	71.0858	90.3413	161.294	153.864	153.864	153.864	1182.76	1282.96	56.3528	1023.95	56.3528	451.45	451.45	131.581	189.237	519.522	519.522	532.004	532.004	190.688	0	93.8754	1150.01	1150.01	876.846	376.764	644.815
SC39	68.8156	111.945	109.706	341.559	293.287	18.2844	18.0361	19.0475	140.793	393.259	287.661	138.371	178.824	203.007	158.318	263.354	138.371	158.318	47.9332	68.8156	244.299	244.299	244.299	1204.59	1311.2	150.2	1060.06	150.2	522.164	522.164	96.2654	96.1534	426.031	426.031	439.584	439.584	283.652	93.8754	0	1180.71	1180.71	915.529	445.406	686.227
SC40	1222.82	1260.85	1257.41	911.906	1078.34	1163.11	1174.95	1164.97	1295.97	870.116	1094.49	1206.02	1136.48	1136.75	1171.63	1052.68	1206.02	1171.63	1132.81	1222.82	1065.33	1065.33	1065.33	118.743	136.033	1132.7	140.817	1132.7	781.458	781.458	1269.46	1233.91	1424.76	1424.76	1463.27	1463.27	1077.83	1150.01	1180.71	0	0	285.089	825.506	512.089
SC41	1222.82	1260.85	1257.41	911.906	1078.34	1163.11	1174.95	1164.97	1295.97	870.116	1094.49	1206.02	1136.48	1136.75	1171.63	1052.68	1206.02	1171.63	1132.81	1222.82	1065.33	1065.33	1065.33	118.743	136.033	1132.7	140.817	1132.7	781.458	781.458	1269.46	1233.91	1424.76	1424.76	1463.27	1463.27	1077.83	1150.01	1180.71	0	0	285.089	825.506	512.089
SC42	963.122	1003.47	1000.1	630.033	794.603	897.521	908.109	898.793	1038.57	586.725	810.816	929.424	857.412	856.316	893.562	770.454	929.424	893.562	868.076	963.122	783.811	783.811	783.811	356.136	421.088	855.565	148.765	855.565	496.501	496.501	1000.47	977.014	1200.35	1200.35	1236.03	1236.03	794.419	876.846	915.529	285.089	285.089	0	541.077	232.339
SC43	509.246	553.84	551.05	105.395	254.264	427.718	431.944	426.406	585.426	53.3288	270.562	412.103	333.026	326.397	371.862	235.365	412.103	371.862	405.625	509.246	251.43	251.43	251.43	881.421	961.494	339.551	689.394	339.551	77.3193	77.3193	508.338	532.049	835.528	835.528	859.403	859.403	254.848	376.764	445.406	825.506	825.506	541.077	0	317.141
SC44	736.446	777.897	774.58	399.83	567.273	668.089	678.082	669.088	812.801	359.021	583.316	697.099	625.498	625.004	661.405	540.624	697.099	661.405	639.174	736.446	553.255	553.255	553.255	564.282	647.557	623.267	380.479	623.267	286.362	286.362	769.419	751.877	995.593	995.593	1028.79	1028.79	566.395	644.815	686.227	512.089	512.089	232.339	317.141	0

## Sheet: C
	SC1	SC2	SC3	SC4	SC5	SC6	SC7	SC8	SC9	SC10	SC11	SC12	SC13	SC14	SC15	SC16	SC17	SC18	SC19	SC20	SC21	SC22	SC23	SC24	SC25	SC26	SC27	SC28	SC29	SC30	SC31	SC32	SC33	SC34	SC35	SC36	SC37	SC38	SC39	SC40	SC41	SC42	SC43	SC44
SC1	0	50	440	250	175	25	0	25	225	100	50	100	100	50	125	100	200	400	150	150	150	50	150	700	750	700	800	750	650	650	450	50	300	50	350	25	50	125	350	725	600	625	600	625
SC2	50	0	390	200	125	25	50	25	175	50	0	50	50	0	75	50	250	450	200	200	200	100	200	650	700	650	750	700	600	600	400	0	250	100	300	25	0	75	400	675	550	575	550	575
SC3	440	390	0	190	265	415	440	415	215	340	390	340	340	390	315	340	640	840	590	590	590	490	590	260	310	260	360	310	210	210	10	390	140	490	90	415	390	315	790	285	160	185	160	185
SC4	250	200	190	0	75	225	250	225	25	150	200	150	150	200	125	150	450	650	400	400	400	300	400	450	500	450	550	500	400	400	200	200	50	300	100	225	200	125	600	475	350	375	350	375
SC5	175	125	265	75	0	150	175	150	50	75	125	75	75	125	50	75	375	575	325	325	325	225	325	525	575	525	625	575	475	475	275	125	125	225	175	150	125	50	525	550	425	450	425	450
SC6	25	25	415	225	150	0	25	0	200	75	25	75	75	25	100	75	225	425	175	175	175	75	175	675	725	675	775	725	625	625	425	25	275	75	325	0	25	100	375	700	575	600	575	600
SC7	0	50	440	250	175	25	0	25	225	100	50	100	100	50	125	100	200	400	150	150	150	50	150	700	750	700	800	750	650	650	450	50	300	50	350	25	50	125	350	725	600	625	600	625
SC8	25	25	415	225	150	0	25	0	200	75	25	75	75	25	100	75	225	425	175	175	175	75	175	675	725	675	775	725	625	625	425	25	275	75	325	0	25	100	375	700	575	600	575	600
SC9	225	175	215	25	50	200	225	200	0	125	175	125	125	175	100	125	425	625	375	375	375	275	375	475	525	475	575	525	425	425	225	175	75	275	125	200	175	100	575	500	375	400	375	400
SC10	100	50	340	150	75	75	100	75	125	0	50	0	0	50	25	0	300	500	250	250	250	150	250	600	650	600	700	650	550	550	350	50	200	150	250	75	50	25	450	625	500	525	500	525
SC11	50	0	390	200	125	25	50	25	175	50	0	50	50	0	75	50	250	450	200	200	200	100	200	650	700	650	750	700	600	600	400	0	250	100	300	25	0	75	400	675	550	575	550	575
SC12	100	50	340	150	75	75	100	75	125	0	50	0	0	50	25	0	300	500	250	250	250	150	250	600	650	600	700	650	550	550	350	50	200	150	250	75	50	25	450	625	500	525	500	525
SC13	100	50	340	150	75	75	100	75	125	0	50	0	0	50	25	0	300	500	250	250	250	150	250	600	650	600	700	650	550	550	350	50	200	150	250	75	50	25	450	625	500	525	500	525
SC14	50	0	390	200	125	25	50	25	175	50	0	50	50	0	75	50	250	450	200	200	200	100	200	650	700	650	750	700	600	600	400	0	250	100	300	25	0	75	400	675	550	575	550	575
SC15	125	75	315	125	50	100	125	100	100	25	75	25	25	75	0	25	325	525	275	275	275	175	275	575	625	575	675	625	525	525	325	75	175	175	225	100	75	0	475	600	475	500	475	500
SC16	100	50	340	150	75	75	100	75	125	0	50	0	0	50	25	0	300	500	250	250	250	150	250	600	650	600	700	650	550	550	350	50	200	150	250	75	50	25	450	625	500	525	500	525
SC17	200	250	640	450	375	225	200	225	425	300	250	300	300	250	325	300	0	200	50	50	50	150	50	900	950	900	1000	950	850	850	650	250	500	150	550	225	250	325	150	925	800	825	800	825
SC18	400	450	840	650	575	425	400	425	625	500	450	500	500	450	525	500	200	0	250	250	250	350	250	1100	1150	1100	1200	1150	1050	1050	850	450	700	350	750	425	450	525	50	1125	1000	1025	1000	1025
SC19	150	200	590	400	325	175	150	175	375	250	200	250	250	200	275	250	50	250	0	0	0	100	0	850	900	850	950	900	800	800	600	200	450	100	500	175	200	275	200	875	750	775	750	775
SC20	150	200	590	400	325	175	150	175	375	250	200	250	250	200	275	250	50	250	0	0	0	100	0	850	900	850	950	900	800	800	600	200	450	100	500	175	200	275	200	875	750	775	750	775
SC21	150	200	590	400	325	175	150	175	375	250	200	250	250	200	275	250	50	250	0	0	0	100	0	850	900	850	950	900	800	800	600	200	450	100	500	175	200	275	200	875	750	775	750	775
SC22	50	100	490	300	225	75	50	75	275	150	100	150	150	100	175	150	150	350	100	100	100	0	100	750	800	750	850	800	700	700	500	100	350	0	400	75	100	175	300	775	650	675	650	675
SC23	150	200	590	400	325	175	150	175	375	250	200	250	250	200	275	250	50	250	0	0	0	100	0	850	900	850	950	900	800	800	600	200	450	100	500	175	200	275	200	875	750	775	750	775
SC24	700	650	260	450	525	675	700	675	475	600	650	600	600	650	575	600	900	1100	850	850	850	750	850	0	50	0	100	50	50	50	250	650	400	750	350	675	650	575	1050	25	100	75	100	75
SC25	750	700	310	500	575	725	750	725	525	650	700	650	650	700	625	650	950	1150	900	900	900	800	900	50	0	50	50	0	100	100	300	700	450	800	400	725	700	625	1100	25	150	125	150	125
SC26	700	650	260	450	525	675	700	675	475	600	650	600	600	650	575	600	900	1100	850	850	850	750	850	0	50	0	100	50	50	50	250	650	400	750	350	675	650	575	1050	25	100	75	100	75
SC27	800	750	360	550	625	775	800	775	575	700	750	700	700	750	675	700	1000	1200	950	950	950	850	950	100	50	100	0	50	150	150	350	750	500	850	450	775	750	675	1150	75	200	175	200	175
SC28	750	700	310	500	575	725	750	725	525	650	700	650	650	700	625	650	950	1150	900	900	900	800	900	50	0	50	50	0	100	100	300	700	450	800	400	725	700	625	1100	25	150	125	150	125
SC29	650	600	210	400	475	625	650	625	425	550	600	550	550	600	525	550	850	1050	800	800	800	700	800	50	100	50	150	100	0	0	200	600	350	700	300	625	600	525	1000	75	50	25	50	25
SC30	650	600	210	400	475	625	650	625	425	550	600	550	550	600	525	550	850	1050	800	800	800	700	800	50	100	50	150	100	0	0	200	600	350	700	300	625	600	525	1000	75	50	25	50	25
SC31	450	400	10	200	275	425	450	425	225	350	400	350	350	400	325	350	650	850	600	600	600	500	600	250	300	250	350	300	200	200	0	400	150	500	100	425	400	325	800	275	150	175	150	175
SC32	50	0	390	200	125	25	50	25	175	50	0	50	50	0	75	50	250	450	200	200	200	100	200	650	700	650	750	700	600	600	400	0	250	100	300	25	0	75	400	675	550	575	550	575
SC33	300	250	140	50	125	275	300	275	75	200	250	200	200	250	175	200	500	700	450	450	450	350	450	400	450	400	500	450	350	350	150	250	0	350	50	275	250	175	650	425	300	325	300	325
SC34	50	100	490	300	225	75	50	75	275	150	100	150	150	100	175	150	150	350	100	100	100	0	100	750	800	750	850	800	700	700	500	100	350	0	400	75	100	175	300	775	650	675	650	675
SC35	350	300	90	100	175	325	350	325	125	250	300	250	250	300	225	250	550	750	500	500	500	400	500	350	400	350	450	400	300	300	100	300	50	400	0	325	300	225	700	375	250	275	250	275
SC36	25	25	415	225	150	0	25	0	200	75	25	75	75	25	100	75	225	425	175	175	175	75	175	675	725	675	775	725	625	625	425	25	275	75	325	0	25	100	375	700	575	600	575	600
SC37	50	0	390	200	125	25	50	25	175	50	0	50	50	0	75	50	250	450	200	200	200	100	200	650	700	650	750	700	600	600	400	0	250	100	300	25	0	75	400	675	550	575	550	575
SC38	125	75	315	125	50	100	125	100	100	25	75	25	25	75	0	25	325	525	275	275	275	175	275	575	625	575	675	625	525	525	325	75	175	175	225	100	75	0	475	600	475	500	475	500
SC39	350	400	790	600	525	375	350	375	575	450	400	450	450	400	475	450	150	50	200	200	200	300	200	1050	1100	1050	1150	1100	1000	1000	800	400	650	300	700	375	400	475	0	1075	950	975	950	975
SC40	725	675	285	475	550	700	725	700	500	625	675	625	625	675	600	625	925	1125	875	875	875	775	875	25	25	25	75	25	75	75	275	675	425	775	375	700	675	600	1075	0	125	100	125	100
SC41	600	550	160	350	425	575	600	575	375	500	550	500	500	550	475	500	800	1000	750	750	750	650	750	100	150	100	200	150	50	50	150	550	300	650	250	575	550	475	950	125	0	25	0	25
SC42	625	575	185	375	450	600	625	600	400	525	575	525	525	575	500	525	825	1025	775	775	775	675	775	75	125	75	175	125	25	25	175	575	325	675	275	600	575	500	975	100	25	0	25	0
SC43	600	550	160	350	425	575	600	575	375	500	550	500	500	550	475	500	800	1000	750	750	750	650	750	100	150	100	200	150	50	50	150	550	300	650	250	575	550	475	950	125	0	25	0	25
SC44	625	575	185	375	450	600	625	600	400	525	575	525	525	575	500	525	825	1025	775	775	775	675	775	75	125	75	175	125	25	25	175	575	325	675	275	600	575	500	975	100	25	0	25	0

## Sheet: D
	dg.wt	eg.wt	bw.wt
SC1	8.72217547982004	1.59123787425575	0		Pottery decorative techniques complete node centralities score table for (fig. 2). The centralities were calculated over the threshold matrix
SC2	10.2683657605884	1.81243141027683	0
SC3	8.88819668348863	1.63264160298613	0
SC4	11.3800789925467	1.89952460891187	30
SC5	12.0034017180445	1.84374386494146	103
SC6	9.53304319094504	1.25910046937304	68
SC7	5.2574993621036	0.252416059693737	21
SC8	3.49677648522525	0.217678978992735	0
SC9	7.18379153782773	1.25835184270038	0
SC10	10.5549741833211	1.73537537519613	59
SC11	7.36693182339548	0.908920029275141	66
SC12	7.72783052793058	0.176876891019991	39
SC13	8.40017350383429	0.293500615315387	57
SC14	5.22406970132174	0.0760267762400755	0
SC15	7.31071107973489	0.37003374796409	77
SC16	4.24928656745185	0.122039005244981	16
SC17	5.48761583361002	0.0794889728584999	0
SC18	6.42313047279445	0.115460290171947	4
SC19	7.34932886675065	0.177163217205907	6
SC20	4.99978288551353	0.0756609152328423	0
SC21	7.12205565139646	0.165322645933026	28
SC22	3.34386189258312	0.0690598074261845	6
SC23	5.06424115776295	0.0826062842489403	0
SC24	1.52340607112002	0.0429120602875952	42
SC25	4.58639673866313	0.611559466207562	120
SC26	8.44267148900097	1.4617230205225	12
SC27	0.993359973450247	0.0376718776317441	0
SC28	1.30697322062568	0.026322915361353	0
SC29	2.12125411819729	0.127715389270508	16
SC30	3.01219829675383	0.248031486617749	35
SC31	4.44823918152375	0.17615597055747	87
SC32	10.9880116477903	1.88855727556285	51
SC33	8.75352631973707	1.42325361477707	66
SC34	8.20384792149377	0.2359404776301	79
SC35	11.1161381956848	1.90537431862664	2
SC36	9.76029110643241	0.897696104080659	194
SC37	9.83281297255734	1.68109383571725	6
SC38	10.2176551443221	1.79942028974511	1
SC39	2.69313725490196	0.0473699331364735	0
SC40	2.6902866096232	0.0274839444745076	0
SC41	2.68192728674775	0.029134341827747	9
SC42	1.98378761357006	0.0142526159176629	0
SC43	0.448517248819313	0.00208370060380361	0
SC44	8.23731522143493	1.49863836576618	8

## Sheet: E
	dg.wt	eg.wt	bw.wt
SC1	8.72218	1.46647	0
SC2	10.2684	1.6695	0		Pottery decorative techniques time sequence 1-2 complete node centralities score table for (fig. 4a). The centralities were calculated over the threshold matrix.
SC3	8.8882	1.50484	0
SC4	11.3801	1.74782	26
SC5	12.0034	1.69663	95
SC6	9.53304	1.14992	55
SC7	4.27618	0.210724	11
SC8	3.028	0.184911	0
SC9	7.18379	1.1591	0
SC10	10.555	1.59496	32
SC11	7.36693	0.827403	49
SC12	3.49626	0.0964009	21
SC13	5.55678	0.219015	13
SC14	1.2155	0.0166133	0
SC15	5.77153	0.30045	31
SC16	3.46179	0.095628	5
SC22	2.4647	0.051261	0
SC24	1.52341	0.0396067	35
SC25	4.5864	0.563744	99
SC26	8.44267	1.34667	12
SC27	0.99336	0.0347705	0
SC28	1.30697	0.0242608	0
SC29	2.12125	0.117667	16
SC30	3.0122	0.228224	25
SC31	4.44824	0.152527	86
SC32	10.988	1.73775	37
SC33	8.75353	1.30508	34
SC34	4.75536	0.160798	22
SC35	11.1161	1.75303	2
SC36	8.77376	0.792402	136
SC37	9.83281	1.54947	6
SC38	10.2177	1.65748	1
SC40	2.69029	0.0214645	0
SC41	2.68193	0.0226512	3
SC42	1.98379	0.011965	0
SC43	0.448517	0.0019255	0
SC44	8.23732	1.38158	8

## Sheet: F
	dg.wt	eg.wt	bw.wt
SC1	5.77685	1.48241	0
SC2	7.56774	1.84432	0		Pottery decorative techniques time sequence 2-3 complete node centralities score table for (fig. 4b). The centralities were calculated over the threshold matrix.
SC3	6.61044	1.66436	0
SC4	7.48613	1.82526	0
SC5	7.12433	1.6506	18
SC6	1.18942	0.170699	0
SC7	0.613445	1.45383e-05	0
SC8	0.626786	0.0222228	0
SC9	0.605472	0.158741	0
SC10	6.87637	1.68843	0
SC11	1.81344	0.245839	30
SC12	6.20181	0.00145333	244
SC13	3.1624	0.000164327	111
SC14	4.15756	0.000326013	0
SC15	1.17673	0.0123492	208
SC16	2.26516	1.75994e-05	0
SC17	4.34352	0.000341839	25
SC18	4.82469	0.000473372	0
SC19	3.30515	0.000298253	5
SC20	4.5397	0.000451514	0
SC21	5.51362	0.000500566	7
SC22	2.30772	1.66098e-05	29
SC23	1.99265	0.000111051	0
SC31	1.22817	0.0134585	16
SC32	8.19655	1.86766	10
SC33	5.83819	1.20264	225
SC34	3.1275	0.00141194	13
SC35	7.70321	1.86932	54
SC36	2.56274	0.144783	244
SC37	6.71069	1.68936	3
SC38	7.99808	1.81788	30
SC39	1.66667	4.10486e-06	0

## Sheet: G
	S7	S8	S9	S10	S11	S12	S13	S14	S15	S16	S17	S21	S22	S23	S24	S25	S27	S28	S29	S30	S31	S33	S34	S35	S36	S37	S38	S39	S40	S41	S42	S43	S44	S45	S46	S47	S48	S49	S50	S52	S53	S54	S55	S56	S57	S58
S7	1	0.0769231	0.153846	0.1	0.125	0.0909091	0.0909091	0	0.1	0	0	0	0	0	0.1	0.25	0.1	0.2	0.25	0.105263	0.1	0.117647	0	0	0.0909091	0.142857	0	0	0.222222	0	0.111111	0	0	0.111111	0.08	0.16	0.285714	0.125	0.2	0.111111	0	0.125	0.166667	0	0	0
S8	0.0769231	1	0.666667	0.375	0.125	0.0909091	0.333333	0	0	0	0	0	0	0	0	0.111111	0.157895	0.0909091	0.111111	0.166667	0.1	0.0555556	0	0	0.0909091	0.142857	0	0	0.1	0	0.25	0	0	0.111111	0.0384615	0.0740741	0.125	0.125	0	0	0	0.0588235	0.0769231	0	0	0
S9	0.153846	0.666667	1	0.2	0.25	0.0833333	0.3	0	0	0	0	0	0	0	0	0.1	0.210526	0.0833333	0.1	0.222222	0.0909091	0.111111	0	0	0.0833333	0.133333	0	0	0.2	0	0.222222	0	0	0.1	0.037037	0.111111	0.25	0.111111	0.0833333	0.1	0	0.117647	0.153846	0	0	0
S10	0.1	0.375	0.2	1	0.2	0.125	0.285714	0	0	0	0	0	0	0	0	0.166667	0.117647	0.125	0.166667	0.125	0.142857	0.142857	0	0	0.125	0.0833333	0	0	0.142857	0	0.4	0	0	0.166667	0.0434783	0.0833333	0.2	0.2	0	0	0	0.0714286	0.1	0	0	0
S11	0.125	0.125	0.25	0.2	1	0.166667	0.166667	0	0	0	0	0	0	0	0	0.25	0.0625	0.166667	0.25	0.0666667	0.2	0.0769231	0	0	0.166667	0.1	0	0	0.2	0	0.25	0	0	0.25	0.047619	0.0434783	0.333333	0.333333	0	0	0	0.0833333	0.125	0	0	0
S12	0.0909091	0.0909091	0.0833333	0.125	0.166667	1	0.428571	0	0	0	0.1	0	0	0	0	0.142857	0.111111	0.111111	0.142857	0.117647	0.285714	0.0625	0	0	0.111111	0.166667	0.142857	0	0.125	0	0.142857	0	0.25	0.142857	0.0416667	0.125	0.166667	0.166667	0.111111	0	0	0.142857	0.0909091	0.166667	0.2	0
S13	0.0909091	0.333333	0.3	0.285714	0.166667	0.428571	1	0	0	0	0	0	0	0	0	0.142857	0.176471	0.111111	0.142857	0.117647	0.125	0.0625	0	0	0.111111	0.272727	0	0	0.125	0	0.333333	0	0	0.142857	0.0416667	0.08	0.166667	0.166667	0	0	0	0.142857	0.0909091	0.166667	0	0
S14	0	0	0	0	0	0	0	1	0	0	0	0	0	0.5	0	0	0	0	0	0.0666667	0	0.0769231	0.333333	0	0	0	0	0	0	0	0	0	0.166667	0.25	0	0	0	0	0	0	0.25	0	0	0	0.125	0
S15	0.1	0	0	0	0	0	0	0	1	0.25	0.111111	0.2	0	0	0	0	0	0.285714	0.4	0	0	0.0666667	0.2	0.166667	0.285714	0	0	0.166667	0.142857	0.25	0.166667	0.25	0.125	0	0.0909091	0	0	0	0.125	0.4	0	0	0.1	0	0.1	0
S16	0	0	0	0	0	0	0	0	0.25	1	0.166667	0.5	0	0	0	0	0	0.2	0.333333	0	0	0	0.5	0.333333	0.2	0	0	0	0.25	1	0.333333	0	0.2	0	0	0	0	0	0	0.333333	0	0	0.142857	0	0.142857	0
S17	0	0	0	0	0	0.1	0	0	0.111111	0.166667	1	0.142857	0	0	0	0	0.05	0.1	0.125	0.111111	0.111111	0.0588235	0.142857	0.125	0.1	0.0714286	0.125	0	0.111111	0.166667	0.125	0	0.222222	0	0.04	0.037037	0	0	0.1	0.125	0	0	0.0833333	0	0.181818	0
S21	0	0	0	0	0	0	0	0	0.2	0.5	0.142857	1	0	0	0	0	0	0.166667	0.25	0.0666667	0	0.0769231	0.333333	0.25	0.166667	0.1	0	0.25	0.2	0.5	0.25	0	0.166667	0	0	0	0	0	0	0.25	0	0.0833333	0.125	0.333333	0.285714	0.5
S22	0	0	0	0	0	0	0	0	0	0	0	0	1	0	0	0	0	0	0	0.0714286	0	0.0833333	0	0	0	0	0	0	0	0	0	0	0	0	0.05	0	0	0	0	0	0	0	0	0	0	0
S23	0	0	0	0	0	0	0	0.5	0	0	0	0	0	1	0	0	0	0	0	0.0714286	0	0	0.5	0	0	0	0	0	0	0	0	0	0.2	0.333333	0	0	0	0	0	0	0.333333	0	0	0	0.142857	0
S24	0.1	0	0	0	0	0	0	0	0	0	0	0	0	0	1	0.166667	0	0.125	0	0.125	0	0.0666667	0	0	0	0	0	0	0	0	0	0	0	0	0	0.04	0	0	0.125	0	0.166667	0.153846	0.1	0	0	0
S25	0.25	0.111111	0.1	0.166667	0.25	0.142857	0.142857	0	0	0	0	0	0	0	0.166667	1	0.0588235	0.142857	0.2	0.0625	0.166667	0.0714286	0	0	0.142857	0.0909091	0.2	0	0.166667	0	0.2	0	0	0.2	0.0952381	0.0869565	0.25	0.25	0.142857	0	0	0.0769231	0.111111	0	0	0
S27	0.1	0.157895	0.210526	0.117647	0.0625	0.111111	0.176471	0	0	0	0.05	0	0	0	0	0.0588235	1	0.0526316	0.0588235	0.16	0.117647	0.125	0	0.0588235	0.0526316	0.0909091	0.0588235	0	0.117647	0	0.125	0	0.0526316	0.0588235	0.129032	0.275862	0.133333	0.0625	0.111111	0.0588235	0	0.181818	0.1	0	0.047619	0
S28	0.2	0.0909091	0.0833333	0.125	0.166667	0.111111	0.111111	0	0.285714	0.2	0.1	0.166667	0	0	0.125	0.142857	0.0526316	1	0.6	0.117647	0.125	0.133333	0.166667	0.142857	0.25	0.0769231	0.142857	0	0.285714	0.2	0.333333	0	0.111111	0.142857	0.0416667	0.0384615	0.166667	0.166667	0	0.142857	0.142857	0.0666667	0.333333	0	0.0909091	0
S29	0.25	0.111111	0.1	0.166667	0.25	0.142857	0.142857	0	0.4	0.333333	0.125	0.25	0	0	0	0.2	0.0588235	0.6	1	0.0625	0.166667	0.0714286	0.25	0.2	0.333333	0.0909091	0	0	0.4	0.333333	0.5	0	0.142857	0.2	0.0454545	0.0416667	0.25	0.25	0	0.2	0	0.0769231	0.25	0	0.111111	0
S30	0.105263	0.166667	0.222222	0.125	0.0666667	0.117647	0.117647	0.0666667	0	0	0.111111	0.0666667	0.0714286	0.0714286	0.125	0.0625	0.16	0.117647	0.0625	1	0.125	0.368421	0.0666667	0	0.0555556	0.15	0.0625	0.0625	0.125	0	0.133333	0	0.117647	0.214286	0.133333	0.16129	0.142857	0.0666667	0.117647	0.0625	0.133333	0.190476	0.105263	0.0666667	0.166667	0.0714286
S31	0.1	0.1	0.0909091	0.142857	0.2	0.285714	0.125	0	0	0	0.111111	0	0	0	0	0.166667	0.117647	0.125	0.166667	0.125	1	0.0666667	0	0	0.125	0.0833333	0.166667	0	0.142857	0	0.166667	0	0.125	0.166667	0.0434783	0.130435	0.2	0.2	0.125	0	0	0.0714286	0.1	0	0.1	0
S33	0.117647	0.0555556	0.111111	0.142857	0.0769231	0.0625	0.0625	0.0769231	0.0666667	0	0.0588235	0.0769231	0.0833333	0	0.0666667	0.0714286	0.125	0.133333	0.0714286	0.368421	0.0666667	1	0	0	0.133333	0.166667	0	0.153846	0.142857	0	0.0714286	0.0833333	0	0.153846	0.230769	0.133333	0.166667	0.0769231	0.133333	0.153846	0.0714286	0.210526	0.117647	0.0769231	0.0555556	0.0833333
S34	0	0	0	0	0	0	0	0.333333	0.2	0.5	0.142857	0.333333	0	0.5	0	0	0	0.166667	0.25	0.0666667	0	0	1	0.25	0.166667	0	0	0	0.2	0.5	0.25	0	0.4	0.25	0	0	0	0	0	0.25	0.25	0	0.125	0	0.285714	0
S35	0	0	0	0	0	0	0	0	0.166667	0.333333	0.125	0.25	0	0	0	0	0.0588235	0.142857	0.2	0	0	0	0.25	1	0.333333	0	0	0	0.166667	0.333333	0.2	0	0.142857	0	0	0	0	0	0	0.2	0	0	0.111111	0	0.111111	0
S36	0.0909091	0.0909091	0.0833333	0.125	0.166667	0.111111	0.111111	0	0.285714	0.2	0.1	0.166667	0	0	0	0.142857	0.0526316	0.25	0.333333	0.0555556	0.125	0.133333	0.166667	0.333333	1	0.0769231	0	0.142857	0.285714	0.2	0.333333	0.2	0.25	0.142857	0.0869565	0.0384615	0.166667	0.166667	0.111111	0.333333	0.142857	0.0666667	0.2	0	0.2	0
S37	0.142857	0.142857	0.133333	0.0833333	0.1	0.166667	0.272727	0	0	0	0.0714286	0.1	0	0	0	0.0909091	0.0909091	0.0769231	0.0909091	0.15	0.0833333	0.166667	0	0	0.0769231	1	0	0.0909091	0.0833333	0	0.0909091	0	0	0.0909091	0.0740741	0.0689655	0.1	0.1	0	0	0	0.176471	0.0666667	0.222222	0.0666667	0.111111
S38	0	0	0	0	0	0.142857	0	0	0	0	0.125	0	0	0	0	0.2	0.0588235	0.142857	0	0.0625	0.166667	0	0	0	0	0	1	0	0	0	0	0	0.142857	0	0.0454545	0.0416667	0	0	0.142857	0	0	0	0.111111	0	0.111111	0
S39	0	0	0	0	0	0	0	0	0.166667	0	0	0.25	0	0	0	0	0	0	0	0.0625	0	0.153846	0	0	0.142857	0.0909091	0	1	0	0	0	0.333333	0	0	0.0454545	0	0	0	0.142857	0.2	0	0.0769231	0	0.25	0.111111	0.333333
S40	0.222222	0.1	0.2	0.142857	0.2	0.125	0.125	0	0.142857	0.25	0.111111	0.2	0	0	0	0.166667	0.117647	0.285714	0.4	0.125	0.142857	0.142857	0.2	0.166667	0.285714	0.0833333	0	0	1	0.25	0.4	0	0.125	0.166667	0.0434783	0.0833333	0.5	0.2	0.125	0.4	0	0.25	0.375	0	0.222222	0
S41	0	0	0	0	0	0	0	0	0.25	1	0.166667	0.5	0	0	0	0	0	0.2	0.333333	0	0	0	0.5	0.333333	0.2	0	0	0	0.25	1	0.333333	0	0.2	0	0	0	0	0	0	0.333333	0	0	0.142857	0	0.142857	0
S42	0.111111	0.25	0.222222	0.4	0.25	0.142857	0.333333	0	0.166667	0.333333	0.125	0.25	0	0	0	0.2	0.125	0.333333	0.5	0.133333	0.166667	0.0714286	0.25	0.2	0.333333	0.0909091	0	0	0.4	0.333333	1	0	0.142857	0.2	0.0454545	0.0869565	0.25	0.25	0	0.2	0	0.0769231	0.25	0	0.111111	0
S43	0	0	0	0	0	0	0	0	0.25	0	0	0	0	0	0	0	0	0	0	0	0	0.0833333	0	0	0.2	0	0	0.333333	0	0	0	1	0	0	0.05	0	0	0	0.2	0.333333	0	0	0	0	0	0
S44	0	0	0	0	0	0.25	0	0.166667	0.125	0.2	0.222222	0.166667	0	0.2	0	0	0.0526316	0.111111	0.142857	0.117647	0.125	0	0.4	0.142857	0.25	0	0.142857	0	0.125	0.2	0.142857	0	1	0.142857	0	0.08	0	0	0.111111	0.142857	0.333333	0	0.0909091	0	0.714286	0
S45	0.111111	0.111111	0.1	0.166667	0.25	0.142857	0.142857	0.25	0	0	0	0	0	0.333333	0	0.2	0.0588235	0.142857	0.2	0.214286	0.166667	0.153846	0.25	0	0.142857	0.0909091	0	0	0.166667	0	0.2	0	0.142857	1	0.0952381	0.0869565	0.25	0.25	0	0	0.2	0.0769231	0.111111	0	0.111111	0
S46	0.08	0.0384615	0.037037	0.0434783	0.047619	0.0416667	0.0416667	0	0.0909091	0	0.04	0	0.05	0	0	0.0952381	0.129032	0.0416667	0.0454545	0.133333	0.0434783	0.230769	0	0	0.0869565	0.0740741	0.0454545	0.0454545	0.0434783	0	0.0454545	0.05	0	0.0952381	1	0.135135	0.047619	0.047619	0.0416667	0.0454545	0	0.0689655	0.0384615	0	0	0
S47	0.16	0.0740741	0.111111	0.0833333	0.0434783	0.125	0.08	0	0	0	0.037037	0	0	0	0.04	0.0869565	0.275862	0.0384615	0.0416667	0.16129	0.130435	0.133333	0	0	0.0384615	0.0689655	0.0416667	0	0.0833333	0	0.0869565	0	0.08	0.0869565	0.135135	1	0.0909091	0.0909091	0.125	0.0416667	0	0.1	0.0740741	0	0.0740741	0
S48	0.285714	0.125	0.25	0.2	0.333333	0.166667	0.166667	0	0	0	0	0	0	0	0	0.25	0.133333	0.166667	0.25	0.142857	0.2	0.166667	0	0	0.166667	0.1	0	0	0.5	0	0.25	0	0	0.25	0.047619	0.0909091	1	0.333333	0.166667	0.25	0	0.181818	0.285714	0	0	0
S49	0.125	0.125	0.111111	0.2	0.333333	0.166667	0.166667	0	0	0	0	0	0	0	0	0.25	0.0625	0.166667	0.25	0.0666667	0.2	0.0769231	0	0	0.166667	0.1	0	0	0.2	0	0.25	0	0	0.25	0.047619	0.0909091	0.333333	1	0	0	0	0.0833333	0.125	0	0	0
S50	0.2	0	0.0833333	0	0	0.111111	0	0	0.125	0	0.1	0	0	0	0.125	0.142857	0.111111	0	0	0.117647	0.125	0.133333	0	0	0.111111	0	0.142857	0.142857	0.125	0	0	0.2	0.111111	0	0.0416667	0.125	0.166667	0	1	0.333333	0	0.0666667	0.0909091	0	0.0909091	0
S52	0.111111	0	0.1	0	0	0	0	0	0.4	0.333333	0.125	0.25	0	0	0	0	0.0588235	0.142857	0.2	0.0625	0	0.153846	0.25	0.2	0.333333	0	0	0.2	0.4	0.333333	0.2	0.333333	0.142857	0	0.0454545	0.0416667	0.25	0	0.333333	1	0	0.0769231	0.25	0	0.111111	0
S53	0	0	0	0	0	0	0	0.25	0	0	0	0	0	0.333333	0.166667	0	0	0.142857	0	0.133333	0	0.0714286	0.25	0	0.142857	0	0	0	0	0	0	0	0.333333	0.2	0	0	0	0	0	0	1	0	0	0	0.25	0
S54	0.125	0.0588235	0.117647	0.0714286	0.0833333	0.142857	0.142857	0	0	0	0	0.0833333	0	0	0.153846	0.0769231	0.181818	0.0666667	0.0769231	0.190476	0.0714286	0.210526	0	0	0.0666667	0.176471	0	0.0769231	0.25	0	0.0769231	0	0	0.0769231	0.0689655	0.1	0.181818	0.0833333	0.0666667	0.0769231	0	1	0.2	0.181818	0.125	0.0909091
S55	0.166667	0.0769231	0.153846	0.1	0.125	0.0909091	0.0909091	0	0.1	0.142857	0.0833333	0.125	0	0	0.1	0.111111	0.1	0.333333	0.25	0.105263	0.1	0.117647	0.125	0.111111	0.2	0.0666667	0.111111	0	0.375	0.142857	0.25	0	0.0909091	0.111111	0.0384615	0.0740741	0.285714	0.125	0.0909091	0.25	0	0.2	1	0	0.0769231	0
S56	0	0	0	0	0	0.166667	0.166667	0	0	0	0	0.333333	0	0	0	0	0	0	0	0.0666667	0	0.0769231	0	0	0	0.222222	0	0.25	0	0	0	0	0	0	0	0	0	0	0	0	0	0.181818	0	1	0.125	0.5
S57	0	0	0	0	0	0.2	0	0.125	0.1	0.142857	0.181818	0.285714	0	0.142857	0	0	0.047619	0.0909091	0.111111	0.166667	0.1	0.0555556	0.285714	0.111111	0.2	0.0666667	0.111111	0.111111	0.222222	0.142857	0.111111	0	0.714286	0.111111	0	0.0740741	0	0	0.0909091	0.111111	0.25	0.125	0.0769231	0.125	1	0.142857
S58	0	0	0	0	0	0	0	0	0	0	0	0.5	0	0	0	0	0	0	0	0.0714286	0	0.0833333	0	0	0	0.111111	0	0.333333	0	0	0	0	0	0	0	0	0	0	0	0	0	0.0909091	0	0.5	0.142857	1

## Sheet: H
	S7	S8	S9	S10	S11	S12	S13	S14	S15	S16	S17	S21	S22	S23	S24	S25	S27	S28	S29	S30	S31	S33	S34	S35	S36	S37	S38	S39	S40	S41	S42	S43	S44	S45	S46	S47	S48	S49	S50	S52	S53	S54	S55	S56	S57	S58
S7	0	0	0	0	0	0	0	318.444	522.162	522.162	522.162	402.771	402.771	402.771	441.975	441.975	912.064	527.179	527.179	504.563	460.9	180.956	483.021	483.021	483.021	485.924	448.656	266.114	582.961	582.961	582.961	482.793	318.985	313.041	936.248	936.248	312.878	630.971	393.859	503.144	318.985	917.339	301.423	642.732	318.985	628.193
S8	0	0	0	0	0	0	0	318.444	522.162	522.162	522.162	402.771	402.771	402.771	441.975	441.975	912.064	527.179	527.179	504.563	460.9	180.956	483.021	483.021	483.021	485.924	448.656	266.114	582.961	582.961	582.961	482.793	318.985	313.041	936.248	936.248	312.878	630.971	393.859	503.144	318.985	917.339	301.423	642.732	318.985	628.193
S9	0	0	0	0	0	0	0	318.444	522.162	522.162	522.162	402.771	402.771	402.771	441.975	441.975	912.064	527.179	527.179	504.563	460.9	180.956	483.021	483.021	483.021	485.924	448.656	266.114	582.961	582.961	582.961	482.793	318.985	313.041	936.248	936.248	312.878	630.971	393.859	503.144	318.985	917.339	301.423	642.732	318.985	628.193
S10	0	0	0	0	0	0	0	318.444	522.162	522.162	522.162	402.771	402.771	402.771	441.975	441.975	912.064	527.179	527.179	504.563	460.9	180.956	483.021	483.021	483.021	485.924	448.656	266.114	582.961	582.961	582.961	482.793	318.985	313.041	936.248	936.248	312.878	630.971	393.859	503.144	318.985	917.339	301.423	642.732	318.985	628.193
S11	0	0	0	0	0	0	0	318.444	522.162	522.162	522.162	402.771	402.771	402.771	441.975	441.975	912.064	527.179	527.179	504.563	460.9	180.956	483.021	483.021	483.021	485.924	448.656	266.114	582.961	582.961	582.961	482.793	318.985	313.041	936.248	936.248	312.878	630.971	393.859	503.144	318.985	917.339	301.423	642.732	318.985	628.193
S12	0	0	0	0	0	0	0	318.444	522.162	522.162	522.162	402.771	402.771	402.771	441.975	441.975	912.064	527.179	527.179	504.563	460.9	180.956	483.021	483.021	483.021	485.924	448.656	266.114	582.961	582.961	582.961	482.793	318.985	313.041	936.248	936.248	312.878	630.971	393.859	503.144	318.985	917.339	301.423	642.732	318.985	628.193
S13	0	0	0	0	0	0	0	318.444	522.162	522.162	522.162	402.771	402.771	402.771	441.975	441.975	912.064	527.179	527.179	504.563	460.9	180.956	483.021	483.021	483.021	485.924	448.656	266.114	582.961	582.961	582.961	482.793	318.985	313.041	936.248	936.248	312.878	630.971	393.859	503.144	318.985	917.339	301.423	642.732	318.985	628.193
S14	318.444	318.444	318.444	318.444	318.444	318.444	318.444	0	278.758	278.758	278.758	106.007	106.007	106.007	141.785	141.785	704.817	244.069	244.069	266.552	193.096	170.117	183.246	183.246	183.246	197.555	180.186	59.2469	301.108	301.108	301.108	261.718	43.653	25.2596	717.71	717.71	14.6764	387.493	86.9449	262.158	43.6531	1215.57	37.2373	945.214	43.6533	385.801
S15	522.162	522.162	522.162	522.162	522.162	522.162	522.162	278.758	0	0	0	178.82	178.82	178.82	158.321	158.321	426.07	84.4921	84.4921	18.2846	88.0554	341.561	138.371	138.371	138.371	108.671	99.9162	291.429	96.2654	96.2654	96.2654	47.9343	244.299	302.976	439.537	439.537	293.288	111.948	203.007	19.0425	244.299	1311.2	263.354	1060.04	244.299	109.702
S16	522.162	522.162	522.162	522.162	522.162	522.162	522.162	278.758	0	0	0	178.82	178.82	178.82	158.321	158.321	426.07	84.4921	84.4921	18.2846	88.0554	341.561	138.371	138.371	138.371	108.671	99.9162	291.429	96.2654	96.2654	96.2654	47.9343	244.299	302.976	439.537	439.537	293.288	111.948	203.007	19.0425	244.299	1311.2	263.354	1060.04	244.299	109.702
S17	522.162	522.162	522.162	522.162	522.162	522.162	522.162	278.758	0	0	0	178.82	178.82	178.82	158.321	158.321	426.07	84.4921	84.4921	18.2846	88.0554	341.561	138.371	138.371	138.371	108.671	99.9162	291.429	96.2654	96.2654	96.2654	47.9343	244.299	302.976	439.537	439.537	293.288	111.948	203.007	19.0425	244.299	1311.2	263.354	1060.04	244.299	109.702
S21	402.771	402.771	402.771	402.771	402.771	402.771	402.771	106.007	178.82	178.82	178.82	0	0	0	39.2906	39.2906	603.527	138.129	138.129	169.218	90.8724	231.096	81.0803	81.0803	81.0803	91.7252	78.9855	139.406	195.349	195.349	195.349	171.547	85.1634	127.998	614.661	614.661	119.588	284.058	24.5191	164.112	85.1631	1271.11	104.462	1005.88	85.1632	282.587
S22	402.771	402.771	402.771	402.771	402.771	402.771	402.771	106.007	178.82	178.82	178.82	0	0	0	39.2906	39.2906	603.527	138.129	138.129	169.218	90.8724	231.096	81.0803	81.0803	81.0803	91.7252	78.9855	139.406	195.349	195.349	195.349	171.547	85.1634	127.998	614.661	614.661	119.588	284.058	24.5191	164.112	85.1631	1271.11	104.462	1005.88	85.1632	282.587
S23	402.771	402.771	402.771	402.771	402.771	402.771	402.771	106.007	178.82	178.82	178.82	0	0	0	39.2906	39.2906	603.527	138.129	138.129	169.218	90.8724	231.096	81.0803	81.0803	81.0803	91.7252	78.9855	139.406	195.349	195.349	195.349	171.547	85.1634	127.998	614.661	614.661	119.588	284.058	24.5191	164.112	85.1631	1271.11	104.462	1005.88	85.1632	282.587
S24	441.975	441.975	441.975	441.975	441.975	441.975	441.975	141.785	158.321	158.321	158.321	39.2906	39.2906	39.2906	0	0	577.478	104.151	104.151	152.181	72.89	269.28	42.08	42.08	42.08	57.9037	64.9487	178.567	160.123	160.123	160.123	161.382	124.343	161.883	586.616	586.616	154.509	256.876	54.9297	146.504	124.343	1305.97	143.466	1041.86	124.343	255.745
S25	441.975	441.975	441.975	441.975	441.975	441.975	441.975	141.785	158.321	158.321	158.321	39.2906	39.2906	39.2906	0	0	577.478	104.151	104.151	152.181	72.89	269.28	42.08	42.08	42.08	57.9037	64.9487	178.567	160.123	160.123	160.123	161.382	124.343	161.883	586.616	586.616	154.509	256.876	54.9297	146.504	124.343	1305.97	143.466	1041.86	124.343	255.745
S27	912.064	912.064	912.064	912.064	912.064	912.064	912.064	704.817	426.07	426.07	426.07	603.527	603.527	603.527	577.478	577.478	0	477.478	477.478	438.661	512.914	741.162	546.023	546.023	546.023	520.656	525.401	713.504	431.357	431.357	431.357	448.326	669.357	729.031	42.8709	42.8709	719.357	320.628	627.131	442.818	669.357	1540.75	687.904	1328.55	669.357	321.734
S28	527.179	527.179	527.179	527.179	527.179	527.179	527.179	244.069	84.4921	84.4921	84.4921	138.129	138.129	138.129	104.151	104.151	477.478	0	0	90.7443	68.1223	347.894	68.6059	68.6059	68.6059	46.595	79.1853	273.108	57.5489	57.5489	57.5489	117.197	219.911	265.335	484.617	484.617	257.415	157.926	158.327	85.2798	219.911	1357.51	239.779	1099.94	219.911	157.352
S29	527.179	527.179	527.179	527.179	527.179	527.179	527.179	244.069	84.4921	84.4921	84.4921	138.129	138.129	138.129	104.151	104.151	477.478	0	0	90.7443	68.1223	347.894	68.6059	68.6059	68.6059	46.595	79.1853	273.108	57.5489	57.5489	57.5489	117.197	219.911	265.335	484.617	484.617	257.415	157.926	158.327	85.2798	219.911	1357.51	239.779	1099.94	219.911	157.352
S30	504.563	504.563	504.563	504.563	504.563	504.563	504.563	266.552	18.2846	18.2846	18.2846	169.218	169.218	169.218	152.181	152.181	438.661	90.7443	90.7443	0	79.8294	324.121	136.903	136.903	136.903	107.108	90.461	276.66	111.014	111.014	111.014	31.0306	230.772	291.089	453.297	453.297	281.166	128.047	193.658	5.99637	230.772	1293.77	249.524	1042.16	230.772	125.612
S31	460.9	460.9	460.9	460.9	460.9	460.9	460.9	193.096	88.0554	88.0554	88.0554	90.8724	90.8724	90.8724	72.89	72.89	512.914	68.1223	68.1223	79.8294	0	280.857	67.8477	67.8477	67.8477	43.319	13.2111	212.971	122.106	122.106	122.106	89.1733	162.141	216.683	524.797	524.797	207.404	194.406	114.967	74.3473	162.141	1291.59	181.85	1032.85	162.141	192.747
S33	180.956	180.956	180.956	180.956	180.956	180.956	180.956	170.117	341.561	341.561	341.561	231.096	231.096	231.096	269.28	269.28	741.162	347.894	347.894	324.121	280.857	0	308.625	308.625	308.625	308.324	268.906	110.872	402.946	402.946	402.946	303.434	153.802	176.75	762.919	762.919	171.314	451.197	227.19	322.524	153.802	1047.37	140.812	778.766	153.802	448.502
S34	483.021	483.021	483.021	483.021	483.021	483.021	483.021	183.246	138.371	138.371	138.371	81.0803	81.0803	81.0803	42.08	42.08	546.023	68.6059	68.6059	136.903	67.8477	308.625	0	0	0	29.8374	67.6006	220.486	121.294	121.294	121.294	153.655	166.243	202.5	553.167	553.167	195.599	226.059	96.323	130.914	166.243	1339.91	185.475	1077.42	166.243	225.329
S35	483.021	483.021	483.021	483.021	483.021	483.021	483.021	183.246	138.371	138.371	138.371	81.0803	81.0803	81.0803	42.08	42.08	546.023	68.6059	68.6059	136.903	67.8477	308.625	0	0	0	29.8374	67.6006	220.486	121.294	121.294	121.294	153.655	166.243	202.5	553.167	553.167	195.599	226.059	96.323	130.914	166.243	1339.91	185.475	1077.42	166.243	225.329
S36	483.021	483.021	483.021	483.021	483.021	483.021	483.021	183.246	138.371	138.371	138.371	81.0803	81.0803	81.0803	42.08	42.08	546.023	68.6059	68.6059	136.903	67.8477	308.625	0	0	0	29.8374	67.6006	220.486	121.294	121.294	121.294	153.655	166.243	202.5	553.167	553.167	195.599	226.059	96.323	130.914	166.243	1339.91	185.475	1077.42	166.243	225.329
S37	485.924	485.924	485.924	485.924	485.924	485.924	485.924	197.555	108.671	108.671	108.671	91.7252	91.7252	91.7252	57.9037	57.9037	520.656	46.595	46.595	107.108	43.319	308.324	29.8374	29.8374	29.8374	0	47.7142	228.3	103.624	103.624	103.624	124.77	174.612	218.74	529.113	529.113	210.844	200.088	111.746	101.116	174.612	1330.13	194.404	1069.72	174.612	199.128
S38	448.656	448.656	448.656	448.656	448.656	448.656	448.656	180.186	99.9162	99.9162	99.9162	78.9855	78.9855	78.9855	64.9487	64.9487	525.401	79.1853	79.1853	90.461	13.2111	268.906	67.6006	67.6006	67.6006	47.7142	0	199.794	134.324	134.324	134.324	96.581	148.937	203.911	537.584	537.584	194.542	207.318	103.317	85.2289	148.937	1283.33	168.641	1023.77	148.937	205.616
S39	266.114	266.114	266.114	266.114	266.114	266.114	266.114	59.2469	291.429	291.429	291.429	139.406	139.406	139.406	178.567	178.567	713.504	273.108	273.108	276.66	212.971	110.872	220.486	220.486	220.486	228.3	199.794	0	330.591	330.591	330.591	265.237	54.2428	68.6119	729.688	729.688	61.492	403.115	128.04	273.245	54.243	1156.87	35.4593	887.01	54.243	401.003
S40	582.961	582.961	582.961	582.961	582.961	582.961	582.961	301.108	96.2654	96.2654	96.2654	195.349	195.349	195.349	160.123	160.123	431.357	57.5489	57.5489	111.014	122.106	402.946	121.294	121.294	121.294	103.624	134.324	330.591	0	0	0	141.945	277.458	321.925	435.493	435.493	314.267	119.785	214.844	107.656	277.458	1400.99	297.327	1146.36	277.458	120.308
S41	582.961	582.961	582.961	582.961	582.961	582.961	582.961	301.108	96.2654	96.2654	96.2654	195.349	195.349	195.349	160.123	160.123	431.357	57.5489	57.5489	111.014	122.106	402.946	121.294	121.294	121.294	103.624	134.324	330.591	0	0	0	141.945	277.458	321.925	435.493	435.493	314.267	119.785	214.844	107.656	277.458	1400.99	297.327	1146.36	277.458	120.308
S42	582.961	582.961	582.961	582.961	582.961	582.961	582.961	301.108	96.2654	96.2654	96.2654	195.349	195.349	195.349	160.123	160.123	431.357	57.5489	57.5489	111.014	122.106	402.946	121.294	121.294	121.294	103.624	134.324	330.591	0	0	0	141.945	277.458	321.925	435.493	435.493	314.267	119.785	214.844	107.656	277.458	1400.99	297.327	1146.36	277.458	120.308
S43	482.793	482.793	482.793	482.793	482.793	482.793	482.793	261.718	47.9343	47.9343	47.9343	171.547	171.547	171.547	161.382	161.382	448.326	117.197	117.197	31.0306	89.1733	303.434	153.655	153.655	153.655	124.77	96.581	265.237	141.945	141.945	141.945	0	223.113	286.769	465.524	465.524	276.391	148.254	195.968	34.4357	223.113	1263.27	240.874	1012.36	223.113	145.429
S44	318.985	318.985	318.985	318.985	318.985	318.985	318.985	43.653	244.299	244.299	244.299	85.1634	85.1634	85.1634	124.343	124.343	669.357	219.911	219.911	230.772	162.141	153.802	166.243	166.243	166.243	174.612	148.937	54.2428	277.458	277.458	277.458	223.113	0	68.1427	683.805	683.805	57.1434	354.987	75.0578	226.82	0.000268337	1200.64	19.8895	932.538	0.000268337	353.064
S45	313.041	313.041	313.041	313.041	313.041	313.041	313.041	25.2596	302.976	302.976	302.976	127.998	127.998	127.998	161.883	161.883	729.031	265.335	265.335	291.089	216.683	176.75	202.5	202.5	202.5	218.74	203.911	68.6119	321.925	321.925	321.925	286.769	68.1427	0	741.476	741.476	11.0002	411.041	107.085	286.605	68.1429	1217.22	57.9614	945.702	68.143	409.419
S46	936.248	936.248	936.248	936.248	936.248	936.248	936.248	717.71	439.537	439.537	439.537	614.661	614.661	614.661	586.616	586.616	42.8709	484.617	484.617	453.297	524.797	762.919	553.167	553.167	553.167	529.113	537.584	729.688	435.493	435.493	435.493	465.524	683.805	741.476	0	0	732.113	330.604	637.768	457.047	683.804	1580.06	702.743	1365.49	683.804	332.12
S47	936.248	936.248	936.248	936.248	936.248	936.248	936.248	717.71	439.537	439.537	439.537	614.661	614.661	614.661	586.616	586.616	42.8709	484.617	484.617	453.297	524.797	762.919	553.167	553.167	553.167	529.113	537.584	729.688	435.493	435.493	435.493	465.524	683.805	741.476	0	0	732.113	330.604	637.768	457.047	683.804	1580.06	702.743	1365.49	683.804	332.12
S48	312.878	312.878	312.878	312.878	312.878	312.878	312.878	14.6764	293.288	293.288	293.288	119.588	119.588	119.588	154.509	154.509	719.357	257.415	257.415	281.166	207.404	171.314	195.599	195.599	195.599	210.844	194.542	61.492	314.267	314.267	314.267	276.391	57.1434	11.0002	732.113	732.113	0	401.81	99.5803	276.75	57.1435	1214.18	47.4188	943.133	57.1436	400.143
S49	630.971	630.971	630.971	630.971	630.971	630.971	630.971	387.493	111.948	111.948	111.948	284.058	284.058	284.058	256.876	256.876	320.628	157.926	157.926	128.047	194.406	451.197	226.059	226.059	226.059	200.088	207.318	403.115	119.785	119.785	119.785	148.254	354.987	411.041	330.604	330.604	401.81	0	307.241	130.628	354.987	1388.7	374.313	1145.19	354.987	3.46417
S50	393.859	393.859	393.859	393.859	393.859	393.859	393.859	86.9449	203.007	203.007	203.007	24.5191	24.5191	24.5191	54.9297	54.9297	627.131	158.327	158.327	193.658	114.967	227.19	96.323	96.323	96.323	111.746	103.317	128.04	214.844	214.844	214.844	195.968	75.0578	107.085	637.768	637.768	99.5803	307.241	0	188.513	75.0575	1271.76	92.586	1004.97	75.0576	305.855
S52	503.144	503.144	503.144	503.144	503.144	503.144	503.144	262.158	19.0425	19.0425	19.0425	164.112	164.112	164.112	146.504	146.504	442.818	85.2798	85.2798	5.99637	74.3473	322.524	130.914	130.914	130.914	101.116	85.2289	273.245	107.656	107.656	107.656	34.4357	226.82	286.605	457.047	457.047	276.75	130.628	188.513	0	226.82	1295.8	245.696	1043.64	226.82	128.298
S53	318.985	318.985	318.985	318.985	318.985	318.985	318.985	43.6531	244.299	244.299	244.299	85.1631	85.1631	85.1631	124.343	124.343	669.357	219.911	219.911	230.772	162.141	153.802	166.243	166.243	166.243	174.612	148.937	54.243	277.458	277.458	277.458	223.113	0.000268337	68.1429	683.804	683.804	57.1435	354.987	75.0575	226.82	0	1200.64	19.8897	932.538	0.000189743	353.064
S54	917.339	917.339	917.339	917.339	917.339	917.339	917.339	1215.57	1311.2	1311.2	1311.2	1271.11	1271.11	1271.11	1305.97	1305.97	1540.75	1357.51	1357.51	1293.77	1291.59	1047.37	1339.91	1339.91	1339.91	1330.13	1283.33	1156.87	1400.99	1400.99	1400.99	1263.27	1200.64	1217.22	1580.06	1580.06	1214.18	1388.7	1271.76	1295.8	1200.64	0	1188.17	275.366	1200.64	1385.24
S55	301.423	301.423	301.423	301.423	301.423	301.423	301.423	37.2373	263.354	263.354	263.354	104.462	104.462	104.462	143.466	143.466	687.904	239.779	239.779	249.524	181.85	140.812	185.475	185.475	185.475	194.404	168.641	35.4593	297.327	297.327	297.327	240.874	19.8895	57.9614	702.743	702.743	47.4188	374.313	92.586	245.696	19.8897	1188.17	0	919.189	19.8897	372.352
S56	642.732	642.732	642.732	642.732	642.732	642.732	642.732	945.214	1060.04	1060.04	1060.04	1005.88	1005.88	1005.88	1041.86	1041.86	1328.55	1099.94	1099.94	1042.16	1032.85	778.766	1077.42	1077.42	1077.42	1069.72	1023.77	887.01	1146.36	1146.36	1146.36	1012.36	932.538	945.702	1365.49	1365.49	943.133	1145.19	1004.97	1043.64	932.538	275.366	919.189	0	932.538	1141.78
S57	318.985	318.985	318.985	318.985	318.985	318.985	318.985	43.6533	244.299	244.299	244.299	85.1632	85.1632	85.1632	124.343	124.343	669.357	219.911	219.911	230.772	162.141	153.802	166.243	166.243	166.243	174.612	148.937	54.243	277.458	277.458	277.458	223.113	0.000268337	68.143	683.804	683.804	57.1436	354.987	75.0576	226.82	0.000189743	1200.64	19.8897	932.538	0	353.064
S58	628.193	628.193	628.193	628.193	628.193	628.193	628.193	385.801	109.702	109.702	109.702	282.587	282.587	282.587	255.745	255.745	321.734	157.352	157.352	125.612	192.747	448.502	225.329	225.329	225.329	199.128	205.616	401.003	120.308	120.308	120.308	145.429	353.064	409.419	332.12	332.12	400.143	3.46417	305.855	128.298	353.064	1385.24	372.352	1141.78	353.064	0

## Sheet: I
	S7	S8	S9	S10	S11	S12	S13	S14	S15	S16	S17	S21	S22	S23	S24	S25	S27	S28	S29	S30	S31	S33	S34	S35	S36	S37	S38	S39	S40	S41	S42	S43	S44	S45	S46	S47	S48	S49	S50	S52	S53	S54	S55	S56	S57	S58
S7	0	150	150	150	150	0	0	600	1000	1000	1000	550	550	550	1050	525	350	650	350	625	600	650	150	550	850	800	525	650	200	200	200	800	800	600	625	300	475	600	600	625	800	100	550	150	700	210
S8	150	0	0	0	0	150	150	450	850	850	850	400	400	400	900	375	200	500	200	475	450	500	0	400	700	650	375	500	50	50	50	650	650	450	475	150	325	450	450	475	650	250	400	300	550	60
S9	150	0	0	0	0	150	150	450	850	850	850	400	400	400	900	375	200	500	200	475	450	500	0	400	700	650	375	500	50	50	50	650	650	450	475	150	325	450	450	475	650	250	400	300	550	60
S10	150	0	0	0	0	150	150	450	850	850	850	400	400	400	900	375	200	500	200	475	450	500	0	400	700	650	375	500	50	50	50	650	650	450	475	150	325	450	450	475	650	250	400	300	550	60
S11	150	0	0	0	0	150	150	450	850	850	850	400	400	400	900	375	200	500	200	475	450	500	0	400	700	650	375	500	50	50	50	650	650	450	475	150	325	450	450	475	650	250	400	300	550	60
S12	0	150	150	150	150	0	0	600	1000	1000	1000	550	550	550	1050	525	350	650	350	625	600	650	150	550	850	800	525	650	200	200	200	800	800	600	625	300	475	600	600	625	800	100	550	150	700	210
S13	0	150	150	150	150	0	0	600	1000	1000	1000	550	550	550	1050	525	350	650	350	625	600	650	150	550	850	800	525	650	200	200	200	800	800	600	625	300	475	600	600	625	800	100	550	150	700	210
S14	600	450	450	450	450	600	600	0	400	400	400	50	50	50	450	75	250	50	250	25	0	50	450	50	250	200	75	50	400	400	400	200	200	0	25	300	125	0	0	25	200	700	50	750	100	390
S15	1000	850	850	850	850	1000	1000	400	0	0	0	450	450	450	50	475	650	350	650	375	400	350	850	450	150	200	475	350	800	800	800	200	200	400	375	700	525	400	400	375	200	1100	450	1150	300	790
S16	1000	850	850	850	850	1000	1000	400	0	0	0	450	450	450	50	475	650	350	650	375	400	350	850	450	150	200	475	350	800	800	800	200	200	400	375	700	525	400	400	375	200	1100	450	1150	300	790
S17	1000	850	850	850	850	1000	1000	400	0	0	0	450	450	450	50	475	650	350	650	375	400	350	850	450	150	200	475	350	800	800	800	200	200	400	375	700	525	400	400	375	200	1100	450	1150	300	790
S21	550	400	400	400	400	550	550	50	450	450	450	0	0	0	500	25	200	100	200	75	50	100	400	0	300	250	25	100	350	350	350	250	250	50	75	250	75	50	50	75	250	650	0	700	150	340
S22	550	400	400	400	400	550	550	50	450	450	450	0	0	0	500	25	200	100	200	75	50	100	400	0	300	250	25	100	350	350	350	250	250	50	75	250	75	50	50	75	250	650	0	700	150	340
S23	550	400	400	400	400	550	550	50	450	450	450	0	0	0	500	25	200	100	200	75	50	100	400	0	300	250	25	100	350	350	350	250	250	50	75	250	75	50	50	75	250	650	0	700	150	340
S24	1050	900	900	900	900	1050	1050	450	50	50	50	500	500	500	0	525	700	400	700	425	450	400	900	500	200	250	525	400	850	850	850	250	250	450	425	750	575	450	450	425	250	1150	500	1200	350	840
S25	525	375	375	375	375	525	525	75	475	475	475	25	25	25	525	0	175	125	175	100	75	125	375	25	325	275	0	125	325	325	325	275	275	75	100	225	50	75	75	100	275	625	25	675	175	315
S27	350	200	200	200	200	350	350	250	650	650	650	200	200	200	700	175	0	300	0	275	250	300	200	200	500	450	175	300	150	150	150	450	450	250	275	50	125	250	250	275	450	450	200	500	350	140
S28	650	500	500	500	500	650	650	50	350	350	350	100	100	100	400	125	300	0	300	25	50	0	500	100	200	150	125	0	450	450	450	150	150	50	25	350	175	50	50	25	150	750	100	800	50	440
S29	350	200	200	200	200	350	350	250	650	650	650	200	200	200	700	175	0	300	0	275	250	300	200	200	500	450	175	300	150	150	150	450	450	250	275	50	125	250	250	275	450	450	200	500	350	140
S30	625	475	475	475	475	625	625	25	375	375	375	75	75	75	425	100	275	25	275	0	25	25	475	75	225	175	100	25	425	425	425	175	175	25	0	325	150	25	25	0	175	725	75	775	75	415
S31	600	450	450	450	450	600	600	0	400	400	400	50	50	50	450	75	250	50	250	25	0	50	450	50	250	200	75	50	400	400	400	200	200	0	25	300	125	0	0	25	200	700	50	750	100	390
S33	650	500	500	500	500	650	650	50	350	350	350	100	100	100	400	125	300	0	300	25	50	0	500	100	200	150	125	0	450	450	450	150	150	50	25	350	175	50	50	25	150	750	100	800	50	440
S34	150	0	0	0	0	150	150	450	850	850	850	400	400	400	900	375	200	500	200	475	450	500	0	400	700	650	375	500	50	50	50	650	650	450	475	150	325	450	450	475	650	250	400	300	550	60
S35	550	400	400	400	400	550	550	50	450	450	450	0	0	0	500	25	200	100	200	75	50	100	400	0	300	250	25	100	350	350	350	250	250	50	75	250	75	50	50	75	250	650	0	700	150	340
S36	850	700	700	700	700	850	850	250	150	150	150	300	300	300	200	325	500	200	500	225	250	200	700	300	0	50	325	200	650	650	650	50	50	250	225	550	375	250	250	225	50	950	300	1000	150	640
S37	800	650	650	650	650	800	800	200	200	200	200	250	250	250	250	275	450	150	450	175	200	150	650	250	50	0	275	150	600	600	600	0	0	200	175	500	325	200	200	175	0	900	250	950	100	590
S38	525	375	375	375	375	525	525	75	475	475	475	25	25	25	525	0	175	125	175	100	75	125	375	25	325	275	0	125	325	325	325	275	275	75	100	225	50	75	75	100	275	625	25	675	175	315
S39	650	500	500	500	500	650	650	50	350	350	350	100	100	100	400	125	300	0	300	25	50	0	500	100	200	150	125	0	450	450	450	150	150	50	25	350	175	50	50	25	150	750	100	800	50	440
S40	200	50	50	50	50	200	200	400	800	800	800	350	350	350	850	325	150	450	150	425	400	450	50	350	650	600	325	450	0	0	0	600	600	400	425	100	275	400	400	425	600	300	350	350	500	10
S41	200	50	50	50	50	200	200	400	800	800	800	350	350	350	850	325	150	450	150	425	400	450	50	350	650	600	325	450	0	0	0	600	600	400	425	100	275	400	400	425	600	300	350	350	500	10
S42	200	50	50	50	50	200	200	400	800	800	800	350	350	350	850	325	150	450	150	425	400	450	50	350	650	600	325	450	0	0	0	600	600	400	425	100	275	400	400	425	600	300	350	350	500	10
S43	800	650	650	650	650	800	800	200	200	200	200	250	250	250	250	275	450	150	450	175	200	150	650	250	50	0	275	150	600	600	600	0	0	200	175	500	325	200	200	175	0	900	250	950	100	590
S44	800	650	650	650	650	800	800	200	200	200	200	250	250	250	250	275	450	150	450	175	200	150	650	250	50	0	275	150	600	600	600	0	0	200	175	500	325	200	200	175	0	900	250	950	100	590
S45	600	450	450	450	450	600	600	0	400	400	400	50	50	50	450	75	250	50	250	25	0	50	450	50	250	200	75	50	400	400	400	200	200	0	25	300	125	0	0	25	200	700	50	750	100	390
S46	625	475	475	475	475	625	625	25	375	375	375	75	75	75	425	100	275	25	275	0	25	25	475	75	225	175	100	25	425	425	425	175	175	25	0	325	150	25	25	0	175	725	75	775	75	415
S47	300	150	150	150	150	300	300	300	700	700	700	250	250	250	750	225	50	350	50	325	300	350	150	250	550	500	225	350	100	100	100	500	500	300	325	0	175	300	300	325	500	400	250	450	400	90
S48	475	325	325	325	325	475	475	125	525	525	525	75	75	75	575	50	125	175	125	150	125	175	325	75	375	325	50	175	275	275	275	325	325	125	150	175	0	125	125	150	325	575	75	625	225	265
S49	600	450	450	450	450	600	600	0	400	400	400	50	50	50	450	75	250	50	250	25	0	50	450	50	250	200	75	50	400	400	400	200	200	0	25	300	125	0	0	25	200	700	50	750	100	390
S50	600	450	450	450	450	600	600	0	400	400	400	50	50	50	450	75	250	50	250	25	0	50	450	50	250	200	75	50	400	400	400	200	200	0	25	300	125	0	0	25	200	700	50	750	100	390
S52	625	475	475	475	475	625	625	25	375	375	375	75	75	75	425	100	275	25	275	0	25	25	475	75	225	175	100	25	425	425	425	175	175	25	0	325	150	25	25	0	175	725	75	775	75	415
S53	800	650	650	650	650	800	800	200	200	200	200	250	250	250	250	275	450	150	450	175	200	150	650	250	50	0	275	150	600	600	600	0	0	200	175	500	325	200	200	175	0	900	250	950	100	590
S54	100	250	250	250	250	100	100	700	1100	1100	1100	650	650	650	1150	625	450	750	450	725	700	750	250	650	950	900	625	750	300	300	300	900	900	700	725	400	575	700	700	725	900	0	650	50	800	310
S55	550	400	400	400	400	550	550	50	450	450	450	0	0	0	500	25	200	100	200	75	50	100	400	0	300	250	25	100	350	350	350	250	250	50	75	250	75	50	50	75	250	650	0	700	150	340
S56	150	300	300	300	300	150	150	750	1150	1150	1150	700	700	700	1200	675	500	800	500	775	750	800	300	700	1000	950	675	800	350	350	350	950	950	750	775	450	625	750	750	775	950	50	700	0	850	360
S57	700	550	550	550	550	700	700	100	300	300	300	150	150	150	350	175	350	50	350	75	100	50	550	150	150	100	175	50	500	500	500	100	100	100	75	400	225	100	100	75	100	800	150	850	0	490
S58	210	60	60	60	60	210	210	390	790	790	790	340	340	340	840	315	140	440	140	415	390	440	60	340	640	590	315	440	10	10	10	590	590	390	415	90	265	390	390	415	590	310	340	360	490	0

## Sheet: J
	dg.wt	eg.wt	bw.wt
S7	1.5746	0.529992	3
S8	1.79167	0.345906	4		Personal ornaments complete node centralities score table for (fig. 3). The centralities were calculated over the threshold matrix.
S9	2.52164	0.520613	30.5833
S10	2.36071	0.648501	5
S11	3.18333	0.9415	4.5
S12	1.99762	0.335134	34.9167
S13	2.79682	0.503821	72
S14	1.5	0.321751	0
S15	3.02143	1.26257	4.66667
S16	4.6	2.03675	10.8333
S17	0.737374	0.260295	0
S21	4.60238	1.63182	87.3333
S22	0	0	0
S23	1.86667	0.41864	0
S24	0.333333	0.0435494	0
S25	2.46667	0.649315	57.5
S27	0.844677	0.0665329	27
S28	3.52143	1.49041	0.333333
S29	5.78333	2.1549	75.75
S30	1.49003	0.144143	37
S31	1.71905	0.446979	10
S33	1.14305	0.0908576	44
S34	5.08571	1.75003	109.333
S35	2.43333	1.17619	0
S36	4.2381	1.61906	8.08333
S37	1.00475	0.0831677	4.33333
S38	0.366667	0.0542429	0
S39	1.53333	0.320151	3.83333
S40	5.34087	1.8983	84.8333
S41	4.6	2.03675	10.8333
S42	6.07222	2.08387	133.333
S43	1.31667	0.349754	1
S44	3.10317	0.811883	25.5833
S45	3.09762	0.801753	49.9167
S46	0.230769	0.00556528	0
S47	0.437152	0.0110426	0
S48	4.81991	1.30319	103.333
S49	2.93333	0.909761	0
S50	0.9	0.243143	0.5
S52	4.26667	1.56868	62.25
S53	1.78333	0.335116	17.5
S54	1.57293	0.270069	28.5
S55	2.31071	0.928742	0
S56	1.82071	0.257714	30.1667
S57	2.50642	0.66728	29.3333
S58	1.33333	0.279094	0

[truncated: 2 more sheets: K, L]
